# Supplementary material for: Synthesis and characterization of bi(metallacycloprop-1-ene) complexes
Source: Chem Sci. 2022 Nov 16;14(1):96–102. doi: 10.1039/d2sc05378k (PMC9769101; doi:10.1039/d2sc05378k)
Supplement: SC-014-D2SC05378K-s002 [file SC-014-D2SC05378K-s002.cif]

# Electronic Supplementary Material (ESI) for Chemical Science.
# This journal is © The Royal Society of Chemistry 2022

####################################################################### 
# 
# This file contains crystal structure data downloaded from the 
# Cambridge Structural Database (CSD) hosted by the Cambridge 
# Crystallographic Data Centre (CCDC).
# 
# Full information about CCDC data access policies and citation 
# guidelines are available at http://www.ccdc.cam.ac.uk/access/V1 
# 
# Audit and citation data items may have been added by the CCDC. 
# Please retain this information to preserve the provenance of 
# this file and to allow appropriate attribution of the data. 
# 
#######################################################################

data_tsang4a_173k
_database_code_depnum_ccdc_archive 'CCDC 2205733'
loop_
_audit_author_name
_audit_author_address
'Herman Ho Yung Sung'
;Hong Kong University of Science and Technology
Hong Kong
;
_audit_update_record             
;
2022-09-07 deposited with the CCDC.	2022-11-16 downloaded from the CCDC.
;
_audit_creation_date             2022-06-09
_audit_creation_method           
;
Olex2 1.3
(compiled 2020.11.12 svn.r5f609507 for OlexSys, GUI svn.r6408)
;
_shelx_SHELXL_version_number     2014/7
_chemical_name_common            ?
_chemical_name_systematic        ?
_chemical_formula_moiety         'C52 H42 Cl3 P2 Re, 2(C H2 Cl2)'
_chemical_formula_sum            'C54 H46 Cl7 P2 Re'
_chemical_formula_weight         1191.20
_chemical_melting_point          ?
_chemical_oxdiff_formula         'Re P3 Cl2 C40 H38 O2 '
loop_
_atom_type_symbol
_atom_type_description
_atom_type_scat_dispersion_real
_atom_type_scat_dispersion_imag
_atom_type_scat_source
C C 0.0181 0.0091 'International Tables Vol C Tables 4.2.6.8 and 6.1.1.4'
H H 0.0000 0.0000 'International Tables Vol C Tables 4.2.6.8 and 6.1.1.4'
Cl Cl 0.3639 0.7018 'International Tables Vol C Tables 4.2.6.8 and 6.1.1.4'
P P 0.2955 0.4335 'International Tables Vol C Tables 4.2.6.8 and 6.1.1.4'
Re Re -5.2083 5.8923 'International Tables Vol C Tables 4.2.6.8 and 6.1.1.4'

_shelx_space_group_comment       
;
The symmetry employed for this shelxl refinement is uniquely defined
by the following loop, which should always be used as a source of
symmetry information in preference to the above space-group names.
They are only intended as comments.
;
_space_group_crystal_system      triclinic
_space_group_IT_number           2
_space_group_name_H-M_alt        'P -1'
_space_group_name_Hall           '-P 1'
loop_
_space_group_symop_operation_xyz
'x, y, z'
'-x, -y, -z'

_cell_length_a                   10.9390(6)
_cell_length_b                   13.1090(6)
_cell_length_c                   18.4122(10)
_cell_angle_alpha                85.943(4)
_cell_angle_beta                 80.643(4)
_cell_angle_gamma                72.033(4)
_cell_volume                     2477.5(2)
_cell_formula_units_Z            2
_cell_measurement_reflns_used    10222
_cell_measurement_temperature    173.01(10)
_cell_measurement_theta_max      76.7060
_cell_measurement_theta_min      2.4250
_shelx_estimated_absorpt_T_max   0.657
_shelx_estimated_absorpt_T_min   0.528
_exptl_absorpt_coefficient_mu    9.164
_exptl_absorpt_correction_T_max  1.00000
_exptl_absorpt_correction_T_min  0.79297
_exptl_absorpt_correction_type   multi-scan
_exptl_absorpt_process_details   
;
CrysAlisPro 1.171.40.69a (Rigaku Oxford Diffraction, 2020)
Empirical absorption correction using spherical harmonics,
 implemented in SCALE3 ABSPACK scaling algorithm.
;
_exptl_absorpt_special_details   ?
_exptl_crystal_colour            yellow
_exptl_crystal_colour_primary    yellow
_exptl_crystal_density_diffrn    1.597
_exptl_crystal_density_meas      ?
_exptl_crystal_density_method    ?
_exptl_crystal_description       block
_exptl_crystal_F_000             1188
_exptl_crystal_size_max          0.08
_exptl_crystal_size_mid          0.06
_exptl_crystal_size_min          0.05
_exptl_transmission_factor_max   ?
_exptl_transmission_factor_min   ?
_diffrn_reflns_av_R_equivalents  0.0312
_diffrn_reflns_av_unetI/netI     0.0447
_diffrn_reflns_Laue_measured_fraction_full 0.995
_diffrn_reflns_Laue_measured_fraction_max 0.953
_diffrn_reflns_limit_h_max       13
_diffrn_reflns_limit_h_min       -13
_diffrn_reflns_limit_k_max       16
_diffrn_reflns_limit_k_min       -14
_diffrn_reflns_limit_l_max       22
_diffrn_reflns_limit_l_min       -17
_diffrn_reflns_number            16048
_diffrn_reflns_point_group_measured_fraction_full 0.995
_diffrn_reflns_point_group_measured_fraction_max 0.953
_diffrn_reflns_theta_full        67.684
_diffrn_reflns_theta_max         77.189
_diffrn_reflns_theta_min         2.433
_diffrn_ambient_environment      N~2~
_diffrn_ambient_temperature      173.01(10)
_diffrn_detector                 'CCD plate'
_diffrn_detector_area_resol_mean 5.1788
_diffrn_detector_type            Atlas
_diffrn_measured_fraction_theta_full 0.995
_diffrn_measured_fraction_theta_max 0.953
_diffrn_measurement_details      
;
List of Runs (angles in degrees, time in seconds):

  # Type    Start    End  Width  t~exp~   \w     \q     \k     \f   Frames
#--------------------------------------------------------------------------
  1  \w     91.00 174.00   1.00    6.00    --  113.00  45.00 -30.00   83
  2  \w    -79.00  -6.00   1.00    3.00    --  -39.95 125.00  90.00   73
  3  \w   -116.00 -18.00   1.00    3.00    --  -39.95 -37.00-180.00   98
  4  \w   -115.00 -14.00   1.00    3.00    --  -39.95 -37.00 -90.00  101
  5  \w     31.00  93.00   1.00    3.00    --   39.95-125.00   0.00   62
  6  \w    -14.00  43.00   1.00    3.00    --   39.95 -77.00  60.00   57
  7  \w     37.00 138.00   1.00    6.00    --  113.00 -72.00 161.00  101
  8  \w    104.00 178.00   1.00    6.00    --  113.00 111.00 -90.00   74
  9  \w    107.00 176.00   1.00    6.00    --  113.00  77.00-120.00   69
 10  \w    116.00 143.00   1.00    6.00    --  113.00 -30.00 150.00   27
 11  \w     76.00 109.00   1.00    6.00    --  113.00-111.00 -60.00   33
 12  \w     37.00 103.00   1.00    6.00    --  113.00 -30.00 150.00   66
 13  \w     35.00 109.00   1.00    6.00    --  113.00-111.00 120.00   74
 14  \w     55.00 144.00   1.00    6.00    --  113.00 -30.00 -90.00   89
 15  \w     34.00 141.00   1.00    6.00    --  113.00 -77.00 -60.00  107
;
_diffrn_measurement_device       'kappa diffractometer'
_diffrn_measurement_device_type  'SuperNova, Dual, Cu at zero, Atlas'
_diffrn_measurement_method       '\w scans'
_diffrn_orient_matrix_type       
'CrysAlisPro convention (1999,Acta A55,543-557)'
_diffrn_orient_matrix_UB_11      -0.0106960000
_diffrn_orient_matrix_UB_12      -0.0995552000
_diffrn_orient_matrix_UB_13      0.0472114000
_diffrn_orient_matrix_UB_21      0.0920112000
_diffrn_orient_matrix_UB_22      0.0183442000
_diffrn_orient_matrix_UB_23      0.0493349000
_diffrn_orient_matrix_UB_31      -0.1175921000
_diffrn_orient_matrix_UB_32      0.0708893000
_diffrn_orient_matrix_UB_33      0.0503164000
_diffrn_radiation_monochromator  mirror
_diffrn_radiation_probe          x-ray
_diffrn_radiation_type           CuK\a
_diffrn_radiation_wavelength     1.54184
_diffrn_source                   'micro-focus sealed X-ray tube'
_diffrn_source_current           0.80
_diffrn_source_power             0.040
_diffrn_source_target            Cu
_diffrn_source_type              'SuperNova (Cu) X-ray Source'
_diffrn_source_voltage           50
_reflns_Friedel_coverage         0.000
_reflns_Friedel_fraction_full    .
_reflns_Friedel_fraction_max     .
_reflns_number_gt                9113
_reflns_number_total             10015
_reflns_odcompleteness_completeness 98.62
_reflns_odcompleteness_iscentric 1
_reflns_odcompleteness_theta     71.98
_reflns_special_details          
;
 Reflections were merged by SHELXL according to the crystal
 class for the calculation of statistics and refinement.
 
 _reflns_Friedel_fraction is defined as the number of unique
 Friedel pairs measured divided by the number that would be
 possible theoretically, ignoring centric projections and
 systematic absences.
;
_reflns_threshold_expression     'I > 2\s(I)'
_computing_cell_refinement       'CrysAlisPro 1.171.40.69a (Rigaku OD, 2020)'
_computing_data_collection       'CrysAlisPro 1.171.40.69a (Rigaku OD, 2020)'
_computing_data_reduction        'CrysAlisPro 1.171.40.69a (Rigaku OD, 2020)'
_computing_molecular_graphics    'Olex2 1.3 (Dolomanov et al., 2009)'
_computing_publication_material  'Olex2 1.3 (Dolomanov et al., 2009)'
_computing_structure_refinement  'SHELXL 2014/7 (Sheldrick, 2015)'
_computing_structure_solution    'SHELXT 2014/4 (Sheldrick, 2014)'
_refine_diff_density_max         0.703
_refine_diff_density_min         -1.093
_refine_diff_density_rms         0.090
_refine_ls_extinction_coef       .
_refine_ls_extinction_method     none
_refine_ls_goodness_of_fit_ref   1.025
_refine_ls_hydrogen_treatment    constr
_refine_ls_matrix_type           full
_refine_ls_number_parameters     577
_refine_ls_number_reflns         10015
_refine_ls_number_restraints     0
_refine_ls_R_factor_all          0.0324
_refine_ls_R_factor_gt           0.0283
_refine_ls_restrained_S_all      1.025
_refine_ls_shift/su_max          0.001
_refine_ls_shift/su_mean         0.000
_refine_ls_structure_factor_coef Fsqd
_refine_ls_weighting_details     
'w=1/[\s^2^(Fo^2^)+(0.0313P)^2^+0.9803P] where P=(Fo^2^+2Fc^2^)/3'
_refine_ls_weighting_scheme      calc
_refine_ls_wR_factor_gt          0.0678
_refine_ls_wR_factor_ref         0.0699
_refine_special_details          ?
_olex2_refinement_description    
;
1.a Ternary CH refined with riding coordinates:
 C1(H1), C3(H3)
1.b Secondary CH2 refined with riding coordinates:
 C1S(H1SA,H1SB), C2S(H2SA,H2SB)
1.c Aromatic/amide H refined with riding coordinates:
 C12(H12), C13(H13), C14(H14), C15(H15), C16(H16), C22(H22), C23(H23),
 C24(H24), C25(H25), C26(H26), C32(H32), C33(H33), C34(H34), C35(H35), C36(H36),
  C42(H42), C43(H43), C44(H44), C45(H45), C46(H46), C52(H52), C53(H53),
 C54(H54), C55(H55), C56(H56), C62(H62), C63(H63), C64(H64), C65(H65), C66(H66),
  C72(H72), C73(H73), C74(H74), C75(H75), C76(H76), C82(H82), C83(H83),
 C84(H84), C85(H85), C86(H86)
;
_atom_sites_solution_hydrogens   geom
_atom_sites_solution_primary     dual
_atom_sites_solution_secondary   ?
loop_
_atom_site_label
_atom_site_type_symbol
_atom_site_fract_x
_atom_site_fract_y
_atom_site_fract_z
_atom_site_U_iso_or_equiv
_atom_site_adp_type
_atom_site_occupancy
_atom_site_site_symmetry_order
_atom_site_calc_flag
_atom_site_refinement_flags_posn
_atom_site_refinement_flags_adp
_atom_site_refinement_flags_occupancy
_atom_site_disorder_assembly
_atom_site_disorder_group
Re1 Re 0.48364(2) 0.25373(2) 0.24437(2) 0.01502(4) Uani 1 1 d . . . . .
Cl1 Cl 0.43292(7) 0.41552(6) 0.16255(4) 0.02464(14) Uani 1 1 d . . . . .
Cl2 Cl 0.52171(7) 0.37089(6) 0.32732(4) 0.02222(14) Uani 1 1 d . . . . .
Cl3 Cl 0.44169(7) 0.17014(6) 0.14295(4) 0.02135(13) Uani 1 1 d . . . . .
P1 P 0.78957(7) 0.13364(6) 0.12435(4) 0.01661(13) Uani 1 1 d . . . . .
P2 P 0.18488(7) 0.37181(6) 0.36867(4) 0.01751(14) Uani 1 1 d . . . . .
C1 C 0.6946(3) 0.2026(2) 0.20399(15) 0.0173(5) Uani 1 1 d . . . . .
H1 H 0.7349 0.2534 0.2190 0.021 Uiso 1 1 calc R U . . .
C2 C 0.6384(3) 0.1520(2) 0.26900(15) 0.0164(5) Uani 1 1 d . . . . .
C3 C 0.2786(3) 0.2877(2) 0.29513(15) 0.0184(5) Uani 1 1 d . . . . .
H3 H 0.2243 0.2853 0.2583 0.022 Uiso 1 1 calc R U . . .
C4 C 0.3742(3) 0.1824(2) 0.30364(16) 0.0176(5) Uani 1 1 d . . . . .
C11 C 0.6959(3) 0.0859(2) 0.32865(16) 0.0185(5) Uani 1 1 d . . . . .
C12 C 0.8278(3) 0.0262(3) 0.32002(17) 0.0224(6) Uani 1 1 d . . . . .
H12 H 0.8805 0.0297 0.2755 0.027 Uiso 1 1 calc R U . . .
C13 C 0.8803(3) -0.0380(3) 0.37725(19) 0.0279(7) Uani 1 1 d . . . . .
H13 H 0.9670 -0.0795 0.3702 0.033 Uiso 1 1 calc R U . . .
C14 C 0.8042(3) -0.0407(3) 0.44490(18) 0.0285(7) Uani 1 1 d . . . . .
H14 H 0.8398 -0.0838 0.4832 0.034 Uiso 1 1 calc R U . . .
C15 C 0.6744(3) 0.0213(3) 0.45533(18) 0.0290(7) Uani 1 1 d . . . . .
H15 H 0.6236 0.0211 0.5010 0.035 Uiso 1 1 calc R U . . .
C16 C 0.6208(3) 0.0831(3) 0.39785(17) 0.0229(6) Uani 1 1 d . . . . .
H16 H 0.5337 0.1235 0.4051 0.028 Uiso 1 1 calc R U . . .
C21 C 0.3589(3) 0.0778(2) 0.32169(16) 0.0188(6) Uani 1 1 d . . . . .
C22 C 0.4594(3) -0.0150(2) 0.29779(17) 0.0232(6) Uani 1 1 d . . . . .
H22 H 0.5371 -0.0086 0.2718 0.028 Uiso 1 1 calc R U . . .
C23 C 0.4444(4) -0.1154(3) 0.31239(19) 0.0283(7) Uani 1 1 d . . . . .
H23 H 0.5116 -0.1761 0.2960 0.034 Uiso 1 1 calc R U . . .
C24 C 0.3291(4) -0.1262(3) 0.35149(19) 0.0312(7) Uani 1 1 d . . . . .
H24 H 0.3191 -0.1939 0.3616 0.037 Uiso 1 1 calc R U . . .
C25 C 0.2293(4) -0.0357(3) 0.37527(19) 0.0310(7) Uani 1 1 d . . . . .
H25 H 0.1526 -0.0431 0.4020 0.037 Uiso 1 1 calc R U . . .
C26 C 0.2417(3) 0.0654(3) 0.35991(17) 0.0233(6) Uani 1 1 d . . . . .
H26 H 0.1725 0.1256 0.3748 0.028 Uiso 1 1 calc R U . . .
C31 C 0.9568(3) 0.0782(2) 0.14048(15) 0.0191(6) Uani 1 1 d . . . . .
C32 C 1.0265(3) -0.0299(3) 0.12903(17) 0.0242(6) Uani 1 1 d . . . . .
H32 H 0.9892 -0.0750 0.1100 0.029 Uiso 1 1 calc R U . . .
C33 C 1.1526(3) -0.0697(3) 0.14639(19) 0.0305(7) Uani 1 1 d . . . . .
H33 H 1.1984 -0.1419 0.1397 0.037 Uiso 1 1 calc R U . . .
C34 C 1.2096(3) -0.0031(3) 0.17330(19) 0.0325(8) Uani 1 1 d . . . . .
H34 H 1.2936 -0.0301 0.1847 0.039 Uiso 1 1 calc R U . . .
C35 C 1.1414(3) 0.1045(3) 0.18333(19) 0.0302(7) Uani 1 1 d . . . . .
H35 H 1.1802 0.1497 0.2010 0.036 Uiso 1 1 calc R U . . .
C36 C 1.0155(3) 0.1452(3) 0.16708(17) 0.0244(6) Uani 1 1 d . . . . .
H36 H 0.9704 0.2174 0.1740 0.029 Uiso 1 1 calc R U . . .
C41 C 0.7920(3) 0.2241(2) 0.04681(16) 0.0211(6) Uani 1 1 d . . . . .
C42 C 0.9089(3) 0.2287(3) 0.00479(18) 0.0264(7) Uani 1 1 d . . . . .
H42 H 0.9879 0.1851 0.0171 0.032 Uiso 1 1 calc R U . . .
C43 C 0.9059(4) 0.2991(3) -0.05547(19) 0.0315(7) Uani 1 1 d . . . . .
H43 H 0.9834 0.3027 -0.0834 0.038 Uiso 1 1 calc R U . . .
C44 C 0.7886(4) 0.3639(3) -0.07420(19) 0.0338(8) Uani 1 1 d . . . . .
H44 H 0.7876 0.4106 -0.1147 0.041 Uiso 1 1 calc R U . . .
C45 C 0.6729(4) 0.3591(3) -0.0327(2) 0.0369(8) Uani 1 1 d . . . . .
H45 H 0.5943 0.4026 -0.0456 0.044 Uiso 1 1 calc R U . . .
C46 C 0.6733(3) 0.2899(3) 0.02782(19) 0.0296(7) Uani 1 1 d . . . . .
H46 H 0.5954 0.2872 0.0557 0.035 Uiso 1 1 calc R U . . .
C51 C 0.7402(3) 0.0233(2) 0.10056(17) 0.0206(6) Uani 1 1 d . . . . .
C52 C 0.7054(3) 0.0198(3) 0.03158(19) 0.0285(7) Uani 1 1 d . . . . .
H52 H 0.7099 0.0738 -0.0034 0.034 Uiso 1 1 calc R U . . .
C53 C 0.6641(4) -0.0649(3) 0.0154(2) 0.0366(8) Uani 1 1 d . . . . .
H53 H 0.6406 -0.0674 -0.0306 0.044 Uiso 1 1 calc R U . . .
C54 C 0.6577(4) -0.1449(3) 0.0668(2) 0.0393(9) Uani 1 1 d . . . . .
H54 H 0.6277 -0.2003 0.0558 0.047 Uiso 1 1 calc R U . . .
C55 C 0.6959(4) -0.1438(3) 0.1352(2) 0.0358(8) Uani 1 1 d . . . . .
H55 H 0.6939 -0.1993 0.1693 0.043 Uiso 1 1 calc R U . . .
C56 C 0.7368(3) -0.0594(3) 0.15222(18) 0.0262(6) Uani 1 1 d . . . . .
H56 H 0.7619 -0.0579 0.1979 0.031 Uiso 1 1 calc R U . . .
C61 C 0.1253(3) 0.5088(2) 0.33740(16) 0.0213(6) Uani 1 1 d . . . . .
C62 C -0.0069(3) 0.5662(3) 0.35085(19) 0.0271(7) Uani 1 1 d . . . . .
H62 H -0.0659 0.5345 0.3776 0.032 Uiso 1 1 calc R U . . .
C63 C -0.0494(4) 0.6711(3) 0.3239(2) 0.0332(8) Uani 1 1 d . . . . .
H63 H -0.1371 0.7096 0.3330 0.040 Uiso 1 1 calc R U . . .
C64 C 0.0376(4) 0.7187(3) 0.2839(2) 0.0333(8) Uani 1 1 d . . . . .
H64 H 0.0084 0.7883 0.2652 0.040 Uiso 1 1 calc R U . . .
C65 C 0.1690(4) 0.6618(3) 0.2718(2) 0.0338(8) Uani 1 1 d . . . . .
H65 H 0.2279 0.6942 0.2458 0.041 Uiso 1 1 calc R U . . .
C66 C 0.2134(3) 0.5569(3) 0.29834(18) 0.0278(7) Uani 1 1 d . . . . .
H66 H 0.3015 0.5193 0.2900 0.033 Uiso 1 1 calc R U . . .
C71 C 0.2673(3) 0.3653(3) 0.44673(17) 0.0214(6) Uani 1 1 d . . . . .
C72 C 0.2804(3) 0.4568(3) 0.47373(18) 0.0258(6) Uani 1 1 d . . . . .
H72 H 0.2461 0.5234 0.4517 0.031 Uiso 1 1 calc R U . . .
C73 C 0.3452(4) 0.4484(3) 0.5342(2) 0.0329(8) Uani 1 1 d . . . . .
H73 H 0.3544 0.5095 0.5526 0.039 Uiso 1 1 calc R U . . .
C74 C 0.3960(4) 0.3488(3) 0.5668(2) 0.0363(8) Uani 1 1 d . . . . .
H74 H 0.4402 0.3433 0.6067 0.044 Uiso 1 1 calc R U . . .
C75 C 0.3815(4) 0.2584(3) 0.54066(19) 0.0335(8) Uani 1 1 d . . . . .
H75 H 0.4146 0.1921 0.5634 0.040 Uiso 1 1 calc R U . . .
C76 C 0.3175(3) 0.2657(3) 0.48036(17) 0.0239(6) Uani 1 1 d . . . . .
H76 H 0.3082 0.2044 0.4625 0.029 Uiso 1 1 calc R U . . .
C81 C 0.0416(3) 0.3310(2) 0.40212(17) 0.0213(6) Uani 1 1 d . . . . .
C82 C 0.0071(3) 0.3061(2) 0.47568(18) 0.0239(6) Uani 1 1 d . . . . .
H82 H 0.0552 0.3151 0.5107 0.029 Uiso 1 1 calc R U . . .
C83 C -0.0985(3) 0.2680(3) 0.4973(2) 0.0327(8) Uani 1 1 d . . . . .
H83 H -0.1199 0.2507 0.5466 0.039 Uiso 1 1 calc R U . . .
C84 C -0.1722(3) 0.2557(3) 0.4461(2) 0.0347(8) Uani 1 1 d . . . . .
H84 H -0.2422 0.2291 0.4608 0.042 Uiso 1 1 calc R U . . .
C85 C -0.1414(3) 0.2830(3) 0.3729(2) 0.0339(8) Uani 1 1 d . . . . .
H85 H -0.1923 0.2768 0.3386 0.041 Uiso 1 1 calc R U . . .
C86 C -0.0347(3) 0.3196(3) 0.35062(18) 0.0270(7) Uani 1 1 d . . . . .
H86 H -0.0135 0.3366 0.3013 0.032 Uiso 1 1 calc R U . . .
Cl11 Cl 0.75805(14) 0.56260(13) 0.23759(8) 0.0694(4) Uani 1 1 d . . . . .
Cl12 Cl 0.51241(13) 0.66287(10) 0.18580(10) 0.0707(4) Uani 1 1 d . . . . .
C1S C 0.6378(4) 0.5431(4) 0.1923(2) 0.0450(10) Uani 1 1 d . . . . .
H1SA H 0.6762 0.5167 0.1433 0.054 Uiso 1 1 calc R U . . .
H1SB H 0.6027 0.4895 0.2192 0.054 Uiso 1 1 calc R U . . .
Cl13 Cl 0.05444(12) 0.42003(9) 0.13987(6) 0.0500(2) Uani 1 1 d . . . . .
Cl14 Cl 0.16796(12) 0.41478(9) -0.01498(6) 0.0512(3) Uani 1 1 d . . . . .
C2S C 0.1905(4) 0.3597(4) 0.0736(2) 0.0467(10) Uani 1 1 d . . . . .
H2SA H 0.2678 0.3704 0.0869 0.056 Uiso 1 1 calc R U . . .
H2SB H 0.2034 0.2831 0.0733 0.056 Uiso 1 1 calc R U . . .

loop_
_atom_site_aniso_label
_atom_site_aniso_U_11
_atom_site_aniso_U_22
_atom_site_aniso_U_33
_atom_site_aniso_U_23
_atom_site_aniso_U_13
_atom_site_aniso_U_12
Re1 0.01524(6) 0.01429(6) 0.01497(6) 0.00158(4) -0.00237(4) -0.00399(4)
Cl1 0.0302(4) 0.0187(3) 0.0235(3) 0.0056(3) -0.0058(3) -0.0056(3)
Cl2 0.0212(3) 0.0234(3) 0.0230(3) -0.0039(3) -0.0029(3) -0.0075(3)
Cl3 0.0212(3) 0.0233(3) 0.0206(3) -0.0021(2) -0.0048(3) -0.0071(3)
P1 0.0178(3) 0.0163(3) 0.0158(3) 0.0001(2) -0.0021(3) -0.0056(3)
P2 0.0167(3) 0.0175(3) 0.0174(3) 0.0004(3) -0.0024(3) -0.0041(3)
C1 0.0169(13) 0.0172(13) 0.0169(13) -0.0009(10) -0.0013(11) -0.0043(11)
C2 0.0182(13) 0.0144(12) 0.0168(13) 0.0005(10) -0.0032(11) -0.0052(10)
C3 0.0178(13) 0.0208(14) 0.0158(13) -0.0003(10) -0.0027(11) -0.0047(11)
C4 0.0156(13) 0.0188(14) 0.0190(13) 0.0012(10) -0.0038(11) -0.0056(11)
C11 0.0218(14) 0.0184(13) 0.0161(13) -0.0003(10) -0.0040(11) -0.0066(11)
C12 0.0193(14) 0.0246(15) 0.0207(14) -0.0018(11) -0.0004(11) -0.0039(12)
C13 0.0241(15) 0.0260(16) 0.0300(17) 0.0002(13) -0.0093(13) 0.0002(13)
C14 0.0350(18) 0.0287(16) 0.0223(15) 0.0080(12) -0.0129(14) -0.0079(14)
C15 0.0303(17) 0.0341(18) 0.0206(15) 0.0060(13) -0.0020(13) -0.0090(14)
C16 0.0198(14) 0.0272(15) 0.0202(14) 0.0027(12) -0.0021(12) -0.0059(12)
C21 0.0199(14) 0.0207(14) 0.0188(13) 0.0033(11) -0.0075(11) -0.0092(11)
C22 0.0260(15) 0.0203(14) 0.0252(15) 0.0012(12) -0.0050(12) -0.0095(12)
C23 0.0348(18) 0.0204(15) 0.0300(16) 0.0004(12) -0.0092(14) -0.0067(13)
C24 0.0409(19) 0.0253(16) 0.0332(18) 0.0089(13) -0.0084(15) -0.0190(15)
C25 0.0354(18) 0.0325(18) 0.0303(17) 0.0058(14) -0.0038(14) -0.0198(15)
C26 0.0261(15) 0.0239(15) 0.0215(14) 0.0022(11) -0.0015(12) -0.0114(12)
C31 0.0183(13) 0.0217(14) 0.0152(13) 0.0001(10) 0.0021(11) -0.0053(11)
C32 0.0215(15) 0.0255(16) 0.0238(15) -0.0012(12) 0.0001(12) -0.0061(12)
C33 0.0275(17) 0.0269(16) 0.0298(17) 0.0032(13) -0.0031(14) 0.0012(13)
C34 0.0211(15) 0.044(2) 0.0309(17) 0.0052(15) -0.0079(13) -0.0062(14)
C35 0.0258(16) 0.0413(19) 0.0271(16) 0.0023(14) -0.0056(13) -0.0149(15)
C36 0.0216(15) 0.0279(16) 0.0255(15) -0.0023(12) -0.0016(12) -0.0108(13)
C41 0.0283(15) 0.0183(14) 0.0165(13) 0.0023(11) -0.0002(12) -0.0088(12)
C42 0.0290(16) 0.0271(16) 0.0226(15) 0.0026(12) -0.0023(13) -0.0091(13)
C43 0.0404(19) 0.0330(18) 0.0242(16) 0.0055(13) 0.0014(14) -0.0199(15)
C44 0.053(2) 0.0258(17) 0.0224(16) 0.0079(13) -0.0068(15) -0.0124(16)
C45 0.041(2) 0.0337(19) 0.0287(17) 0.0060(14) -0.0077(15) -0.0003(16)
C46 0.0295(17) 0.0284(17) 0.0252(16) 0.0020(13) -0.0007(13) -0.0028(14)
C51 0.0182(14) 0.0187(14) 0.0257(15) -0.0045(11) -0.0025(12) -0.0059(11)
C52 0.0308(17) 0.0289(17) 0.0260(16) -0.0039(13) -0.0029(13) -0.0094(14)
C53 0.039(2) 0.043(2) 0.0318(18) -0.0146(16) -0.0052(16) -0.0155(17)
C54 0.045(2) 0.0296(18) 0.050(2) -0.0167(16) 0.0003(18) -0.0208(16)
C55 0.041(2) 0.0261(17) 0.043(2) -0.0022(15) 0.0027(16) -0.0179(15)
C56 0.0277(16) 0.0250(16) 0.0263(16) -0.0006(12) -0.0035(13) -0.0089(13)
C61 0.0234(15) 0.0172(13) 0.0207(14) 0.0005(11) -0.0050(12) -0.0018(11)
C62 0.0246(16) 0.0249(16) 0.0297(16) -0.0002(13) -0.0033(13) -0.0050(13)
C63 0.0294(17) 0.0239(16) 0.0398(19) -0.0009(14) -0.0077(15) 0.0027(14)
C64 0.044(2) 0.0183(15) 0.0317(17) 0.0031(13) -0.0081(15) 0.0000(14)
C65 0.042(2) 0.0219(16) 0.0308(17) 0.0039(13) 0.0053(15) -0.0064(14)
C66 0.0281(16) 0.0218(15) 0.0282(16) -0.0003(12) -0.0002(13) -0.0018(13)
C71 0.0154(13) 0.0247(15) 0.0220(14) -0.0005(11) -0.0020(11) -0.0034(11)
C72 0.0257(16) 0.0259(16) 0.0234(15) -0.0022(12) -0.0038(13) -0.0041(13)
C73 0.0324(18) 0.0348(19) 0.0316(18) -0.0117(14) -0.0081(15) -0.0061(15)
C74 0.0342(19) 0.043(2) 0.0281(17) -0.0061(15) -0.0124(15) -0.0012(16)
C75 0.0345(18) 0.0374(19) 0.0241(16) 0.0023(14) -0.0105(14) -0.0016(15)
C76 0.0231(15) 0.0233(15) 0.0226(15) 0.0003(12) -0.0023(12) -0.0037(12)
C81 0.0164(13) 0.0210(14) 0.0248(15) -0.0026(11) -0.0019(11) -0.0034(11)
C82 0.0204(14) 0.0212(14) 0.0263(15) 0.0011(12) -0.0012(12) -0.0023(12)
C83 0.0302(17) 0.0292(17) 0.0351(18) 0.0032(14) 0.0030(15) -0.0087(14)
C84 0.0236(16) 0.0315(18) 0.051(2) -0.0007(16) 0.0002(15) -0.0139(14)
C85 0.0235(16) 0.0345(18) 0.046(2) -0.0033(16) -0.0085(15) -0.0102(14)
C86 0.0214(15) 0.0330(17) 0.0261(16) -0.0031(13) -0.0036(13) -0.0069(13)
Cl11 0.0595(7) 0.0892(10) 0.0704(8) -0.0087(7) -0.0205(6) -0.0311(7)
Cl12 0.0574(7) 0.0450(6) 0.1204(12) -0.0060(7) -0.0221(7) -0.0255(5)
C1S 0.056(3) 0.046(2) 0.043(2) 0.0017(18) -0.0068(19) -0.030(2)
Cl13 0.0589(6) 0.0456(5) 0.0439(5) 0.0090(4) -0.0086(5) -0.0151(5)
Cl14 0.0559(6) 0.0467(6) 0.0438(5) 0.0019(4) -0.0087(5) -0.0052(5)
C2S 0.047(2) 0.041(2) 0.048(2) 0.0001(18) -0.019(2) -0.0010(19)

_geom_special_details            
;
 All esds (except the esd in the dihedral angle between two l.s. planes)
 are estimated using the full covariance matrix.  The cell esds are taken
 into account individually in the estimation of esds in distances, angles
 and torsion angles; correlations between esds in cell parameters are only
 used when they are defined by crystal symmetry.  An approximate (isotropic)
 treatment of cell esds is used for estimating esds involving l.s. planes.
;
loop_
_geom_bond_atom_site_label_1
_geom_bond_atom_site_label_2
_geom_bond_distance
_geom_bond_site_symmetry_2
_geom_bond_publ_flag
Re1 Cl1 2.4837(7) . ?
Re1 Cl2 2.4079(7) . ?
Re1 Cl3 2.4035(7) . ?
Re1 C1 2.211(3) . ?
Re1 C2 1.903(3) . ?
Re1 C3 2.205(3) . ?
Re1 C4 1.903(3) . ?
P1 C1 1.778(3) . ?
P1 C31 1.814(3) . ?
P1 C41 1.792(3) . ?
P1 C51 1.795(3) . ?
P2 C3 1.778(3) . ?
P2 C61 1.799(3) . ?
P2 C71 1.800(3) . ?
P2 C81 1.811(3) . ?
C1 H1 0.9800 . ?
C1 C2 1.467(4) . ?
C2 C11 1.451(4) . ?
C3 H3 0.9800 . ?
C3 C4 1.469(4) . ?
C4 C21 1.442(4) . ?
C11 C12 1.402(4) . ?
C11 C16 1.404(4) . ?
C12 H12 0.9300 . ?
C12 C13 1.386(4) . ?
C13 H13 0.9300 . ?
C13 C14 1.386(5) . ?
C14 H14 0.9300 . ?
C14 C15 1.391(5) . ?
C15 H15 0.9300 . ?
C15 C16 1.381(4) . ?
C16 H16 0.9300 . ?
C21 C22 1.405(4) . ?
C21 C26 1.409(4) . ?
C22 H22 0.9300 . ?
C22 C23 1.379(4) . ?
C23 H23 0.9300 . ?
C23 C24 1.389(5) . ?
C24 H24 0.9300 . ?
C24 C25 1.382(5) . ?
C25 H25 0.9300 . ?
C25 C26 1.379(4) . ?
C26 H26 0.9300 . ?
C31 C32 1.399(4) . ?
C31 C36 1.390(4) . ?
C32 H32 0.9300 . ?
C32 C33 1.397(5) . ?
C33 H33 0.9300 . ?
C33 C34 1.377(5) . ?
C34 H34 0.9300 . ?
C34 C35 1.387(5) . ?
C35 H35 0.9300 . ?
C35 C36 1.389(5) . ?
C36 H36 0.9300 . ?
C41 C42 1.399(4) . ?
C41 C46 1.402(5) . ?
C42 H42 0.9300 . ?
C42 C43 1.390(4) . ?
C43 H43 0.9300 . ?
C43 C44 1.385(5) . ?
C44 H44 0.9300 . ?
C44 C45 1.384(6) . ?
C45 H45 0.9300 . ?
C45 C46 1.386(5) . ?
C46 H46 0.9300 . ?
C51 C52 1.391(4) . ?
C51 C56 1.397(4) . ?
C52 H52 0.9300 . ?
C52 C53 1.388(5) . ?
C53 H53 0.9300 . ?
C53 C54 1.373(6) . ?
C54 H54 0.9300 . ?
C54 C55 1.392(6) . ?
C55 H55 0.9300 . ?
C55 C56 1.386(5) . ?
C56 H56 0.9300 . ?
C61 C62 1.399(4) . ?
C61 C66 1.389(5) . ?
C62 H62 0.9300 . ?
C62 C63 1.392(5) . ?
C63 H63 0.9300 . ?
C63 C64 1.382(6) . ?
C64 H64 0.9300 . ?
C64 C65 1.389(5) . ?
C65 H65 0.9300 . ?
C65 C66 1.391(5) . ?
C66 H66 0.9300 . ?
C71 C72 1.386(4) . ?
C71 C76 1.393(4) . ?
C72 H72 0.9300 . ?
C72 C73 1.395(5) . ?
C73 H73 0.9300 . ?
C73 C74 1.387(5) . ?
C74 H74 0.9300 . ?
C74 C75 1.373(6) . ?
C75 H75 0.9300 . ?
C75 C76 1.388(5) . ?
C76 H76 0.9300 . ?
C81 C82 1.389(4) . ?
C81 C86 1.404(4) . ?
C82 H82 0.9300 . ?
C82 C83 1.385(5) . ?
C83 H83 0.9300 . ?
C83 C84 1.384(6) . ?
C84 H84 0.9300 . ?
C84 C85 1.384(6) . ?
C85 H85 0.9300 . ?
C85 C86 1.386(5) . ?
C86 H86 0.9300 . ?
Cl11 C1S 1.756(4) . ?
Cl12 C1S 1.749(5) . ?
C1S H1SA 0.9700 . ?
C1S H1SB 0.9700 . ?
Cl13 C2S 1.775(5) . ?
Cl14 C2S 1.759(4) . ?
C2S H2SA 0.9700 . ?
C2S H2SB 0.9700 . ?

loop_
_geom_angle_atom_site_label_1
_geom_angle_atom_site_label_2
_geom_angle_atom_site_label_3
_geom_angle
_geom_angle_site_symmetry_1
_geom_angle_site_symmetry_3
_geom_angle_publ_flag
Cl2 Re1 Cl1 84.62(3) . . ?
Cl3 Re1 Cl1 82.80(2) . . ?
Cl3 Re1 Cl2 167.30(2) . . ?
C1 Re1 Cl1 95.18(8) . . ?
C1 Re1 Cl2 88.13(8) . . ?
C1 Re1 Cl3 91.31(7) . . ?
C2 Re1 Cl1 135.31(9) . . ?
C2 Re1 Cl2 85.78(8) . . ?
C2 Re1 Cl3 102.03(8) . . ?
C2 Re1 C1 40.92(11) . . ?
C2 Re1 C3 131.74(11) . . ?
C3 Re1 Cl1 92.14(8) . . ?
C3 Re1 Cl2 91.85(8) . . ?
C3 Re1 Cl3 90.32(8) . . ?
C3 Re1 C1 172.65(10) . . ?
C4 Re1 Cl1 131.45(9) . . ?
C4 Re1 Cl2 104.69(9) . . ?
C4 Re1 Cl3 85.05(9) . . ?
C4 Re1 C1 131.99(11) . . ?
C4 Re1 C2 93.19(12) . . ?
C4 Re1 C3 41.07(11) . . ?
C1 P1 C31 108.98(13) . . ?
C1 P1 C41 111.01(14) . . ?
C1 P1 C51 114.21(14) . . ?
C41 P1 C31 106.05(14) . . ?
C41 P1 C51 109.61(15) . . ?
C51 P1 C31 106.56(14) . . ?
C3 P2 C61 111.23(14) . . ?
C3 P2 C71 114.42(14) . . ?
C3 P2 C81 108.78(14) . . ?
C61 P2 C71 109.91(15) . . ?
C61 P2 C81 105.55(14) . . ?
C71 P2 C81 106.45(14) . . ?
Re1 C1 H1 110.3 . . ?
P1 C1 Re1 132.92(15) . . ?
P1 C1 H1 110.3 . . ?
C2 C1 Re1 58.20(15) . . ?
C2 C1 P1 125.0(2) . . ?
C2 C1 H1 110.3 . . ?
C1 C2 Re1 80.87(17) . . ?
C11 C2 Re1 143.7(2) . . ?
C11 C2 C1 132.0(3) . . ?
Re1 C3 H3 110.5 . . ?
P2 C3 Re1 131.89(16) . . ?
P2 C3 H3 110.5 . . ?
C4 C3 Re1 58.34(15) . . ?
C4 C3 P2 125.2(2) . . ?
C4 C3 H3 110.5 . . ?
C3 C4 Re1 80.59(17) . . ?
C21 C4 Re1 142.6(2) . . ?
C21 C4 C3 131.6(3) . . ?
C12 C11 C2 121.5(3) . . ?
C12 C11 C16 118.1(3) . . ?
C16 C11 C2 120.3(3) . . ?
C11 C12 H12 119.7 . . ?
C13 C12 C11 120.6(3) . . ?
C13 C12 H12 119.7 . . ?
C12 C13 H13 119.8 . . ?
C14 C13 C12 120.4(3) . . ?
C14 C13 H13 119.8 . . ?
C13 C14 H14 120.1 . . ?
C13 C14 C15 119.7(3) . . ?
C15 C14 H14 120.1 . . ?
C14 C15 H15 120.0 . . ?
C16 C15 C14 120.0(3) . . ?
C16 C15 H15 120.0 . . ?
C11 C16 H16 119.5 . . ?
C15 C16 C11 121.1(3) . . ?
C15 C16 H16 119.5 . . ?
C22 C21 C4 120.3(3) . . ?
C22 C21 C26 118.2(3) . . ?
C26 C21 C4 121.5(3) . . ?
C21 C22 H22 119.5 . . ?
C23 C22 C21 120.9(3) . . ?
C23 C22 H22 119.5 . . ?
C22 C23 H23 119.9 . . ?
C22 C23 C24 120.1(3) . . ?
C24 C23 H23 119.9 . . ?
C23 C24 H24 120.2 . . ?
C25 C24 C23 119.7(3) . . ?
C25 C24 H24 120.2 . . ?
C24 C25 H25 119.5 . . ?
C26 C25 C24 121.0(3) . . ?
C26 C25 H25 119.5 . . ?
C21 C26 H26 119.9 . . ?
C25 C26 C21 120.1(3) . . ?
C25 C26 H26 119.9 . . ?
C32 C31 P1 122.0(2) . . ?
C36 C31 P1 118.5(2) . . ?
C36 C31 C32 119.4(3) . . ?
C31 C32 H32 120.2 . . ?
C33 C32 C31 119.6(3) . . ?
C33 C32 H32 120.2 . . ?
C32 C33 H33 119.7 . . ?
C34 C33 C32 120.6(3) . . ?
C34 C33 H33 119.7 . . ?
C33 C34 H34 120.1 . . ?
C33 C34 C35 119.8(3) . . ?
C35 C34 H34 120.1 . . ?
C34 C35 H35 119.8 . . ?
C34 C35 C36 120.4(3) . . ?
C36 C35 H35 119.8 . . ?
C31 C36 H36 119.9 . . ?
C35 C36 C31 120.2(3) . . ?
C35 C36 H36 119.9 . . ?
C42 C41 P1 121.4(2) . . ?
C42 C41 C46 119.9(3) . . ?
C46 C41 P1 118.6(2) . . ?
C41 C42 H42 120.3 . . ?
C43 C42 C41 119.4(3) . . ?
C43 C42 H42 120.3 . . ?
C42 C43 H43 119.7 . . ?
C44 C43 C42 120.5(3) . . ?
C44 C43 H43 119.7 . . ?
C43 C44 H44 120.0 . . ?
C45 C44 C43 120.1(3) . . ?
C45 C44 H44 120.0 . . ?
C44 C45 H45 119.8 . . ?
C44 C45 C46 120.5(3) . . ?
C46 C45 H45 119.8 . . ?
C41 C46 H46 120.2 . . ?
C45 C46 C41 119.6(3) . . ?
C45 C46 H46 120.2 . . ?
C52 C51 P1 120.7(3) . . ?
C52 C51 C56 120.0(3) . . ?
C56 C51 P1 119.2(2) . . ?
C51 C52 H52 120.3 . . ?
C53 C52 C51 119.5(3) . . ?
C53 C52 H52 120.3 . . ?
C52 C53 H53 119.7 . . ?
C54 C53 C52 120.5(3) . . ?
C54 C53 H53 119.7 . . ?
C53 C54 H54 119.8 . . ?
C53 C54 C55 120.5(3) . . ?
C55 C54 H54 119.8 . . ?
C54 C55 H55 120.2 . . ?
C56 C55 C54 119.6(4) . . ?
C56 C55 H55 120.2 . . ?
C51 C56 H56 120.1 . . ?
C55 C56 C51 119.8(3) . . ?
C55 C56 H56 120.1 . . ?
C62 C61 P2 121.3(3) . . ?
C66 C61 P2 118.6(2) . . ?
C66 C61 C62 120.1(3) . . ?
C61 C62 H62 120.3 . . ?
C63 C62 C61 119.5(3) . . ?
C63 C62 H62 120.3 . . ?
C62 C63 H63 119.7 . . ?
C64 C63 C62 120.6(3) . . ?
C64 C63 H63 119.7 . . ?
C63 C64 H64 120.2 . . ?
C63 C64 C65 119.5(3) . . ?
C65 C64 H64 120.2 . . ?
C64 C65 H65 119.7 . . ?
C64 C65 C66 120.7(3) . . ?
C66 C65 H65 119.7 . . ?
C61 C66 C65 119.5(3) . . ?
C61 C66 H66 120.2 . . ?
C65 C66 H66 120.2 . . ?
C72 C71 P2 121.3(2) . . ?
C72 C71 C76 120.1(3) . . ?
C76 C71 P2 118.7(2) . . ?
C71 C72 H72 120.2 . . ?
C71 C72 C73 119.6(3) . . ?
C73 C72 H72 120.2 . . ?
C72 C73 H73 120.1 . . ?
C74 C73 C72 119.9(3) . . ?
C74 C73 H73 120.1 . . ?
C73 C74 H74 119.7 . . ?
C75 C74 C73 120.5(3) . . ?
C75 C74 H74 119.7 . . ?
C74 C75 H75 120.0 . . ?
C74 C75 C76 120.1(3) . . ?
C76 C75 H75 120.0 . . ?
C71 C76 H76 120.1 . . ?
C75 C76 C71 119.9(3) . . ?
C75 C76 H76 120.1 . . ?
C82 C81 P2 123.0(2) . . ?
C82 C81 C86 118.7(3) . . ?
C86 C81 P2 118.2(2) . . ?
C81 C82 H82 119.8 . . ?
C83 C82 C81 120.4(3) . . ?
C83 C82 H82 119.8 . . ?
C82 C83 H83 119.7 . . ?
C84 C83 C82 120.5(3) . . ?
C84 C83 H83 119.7 . . ?
C83 C84 H84 120.1 . . ?
C85 C84 C83 119.7(3) . . ?
C85 C84 H84 120.1 . . ?
C84 C85 H85 119.9 . . ?
C84 C85 C86 120.1(3) . . ?
C86 C85 H85 119.9 . . ?
C81 C86 H86 119.8 . . ?
C85 C86 C81 120.4(3) . . ?
C85 C86 H86 119.8 . . ?
Cl11 C1S H1SA 109.5 . . ?
Cl11 C1S H1SB 109.5 . . ?
Cl12 C1S Cl11 110.9(2) . . ?
Cl12 C1S H1SA 109.5 . . ?
Cl12 C1S H1SB 109.5 . . ?
H1SA C1S H1SB 108.0 . . ?
Cl13 C2S H2SA 109.4 . . ?
Cl13 C2S H2SB 109.4 . . ?
Cl14 C2S Cl13 111.2(2) . . ?
Cl14 C2S H2SA 109.4 . . ?
Cl14 C2S H2SB 109.4 . . ?
H2SA C2S H2SB 108.0 . . ?

loop_
_geom_torsion_atom_site_label_1
_geom_torsion_atom_site_label_2
_geom_torsion_atom_site_label_3
_geom_torsion_atom_site_label_4
_geom_torsion
_geom_torsion_site_symmetry_1
_geom_torsion_site_symmetry_2
_geom_torsion_site_symmetry_3
_geom_torsion_site_symmetry_4
_geom_torsion_publ_flag
Re1 C1 C2 C11 -162.5(4) . . . . ?
Re1 C2 C11 C12 -174.1(3) . . . . ?
Re1 C2 C11 C16 3.8(5) . . . . ?
Re1 C3 C4 C21 -158.2(4) . . . . ?
Re1 C4 C21 C22 10.3(5) . . . . ?
Re1 C4 C21 C26 -166.2(3) . . . . ?
P1 C1 C2 Re1 -123.0(2) . . . . ?
P1 C1 C2 C11 74.6(4) . . . . ?
P1 C31 C32 C33 -176.3(2) . . . . ?
P1 C31 C36 C35 177.0(2) . . . . ?
P1 C41 C42 C43 179.1(3) . . . . ?
P1 C41 C46 C45 -178.9(3) . . . . ?
P1 C51 C52 C53 -178.2(3) . . . . ?
P1 C51 C56 C55 178.5(3) . . . . ?
P2 C3 C4 Re1 -121.7(2) . . . . ?
P2 C3 C4 C21 80.1(4) . . . . ?
P2 C61 C62 C63 -178.2(3) . . . . ?
P2 C61 C66 C65 178.2(3) . . . . ?
P2 C71 C72 C73 -179.8(3) . . . . ?
P2 C71 C76 C75 -180.0(3) . . . . ?
P2 C81 C82 C83 -175.4(3) . . . . ?
P2 C81 C86 C85 176.5(3) . . . . ?
C1 P1 C31 C32 128.1(3) . . . . ?
C1 P1 C31 C36 -50.0(3) . . . . ?
C1 P1 C41 C42 127.8(3) . . . . ?
C1 P1 C41 C46 -53.3(3) . . . . ?
C1 P1 C51 C52 122.6(3) . . . . ?
C1 P1 C51 C56 -57.4(3) . . . . ?
C1 C2 C11 C12 -24.2(5) . . . . ?
C1 C2 C11 C16 153.7(3) . . . . ?
C2 C11 C12 C13 -178.7(3) . . . . ?
C2 C11 C16 C15 -179.5(3) . . . . ?
C3 P2 C61 C62 126.6(3) . . . . ?
C3 P2 C61 C66 -52.5(3) . . . . ?
C3 P2 C71 C72 124.7(3) . . . . ?
C3 P2 C71 C76 -55.8(3) . . . . ?
C3 P2 C81 C82 126.6(3) . . . . ?
C3 P2 C81 C86 -50.6(3) . . . . ?
C3 C4 C21 C22 153.3(3) . . . . ?
C3 C4 C21 C26 -23.2(5) . . . . ?
C4 C21 C22 C23 -177.7(3) . . . . ?
C4 C21 C26 C25 178.9(3) . . . . ?
C11 C12 C13 C14 -2.6(5) . . . . ?
C12 C11 C16 C15 -1.5(5) . . . . ?
C12 C13 C14 C15 0.1(5) . . . . ?
C13 C14 C15 C16 1.7(6) . . . . ?
C14 C15 C16 C11 -0.9(5) . . . . ?
C16 C11 C12 C13 3.3(5) . . . . ?
C21 C22 C23 C24 -0.3(5) . . . . ?
C22 C21 C26 C25 2.3(5) . . . . ?
C22 C23 C24 C25 0.4(5) . . . . ?
C23 C24 C25 C26 0.9(5) . . . . ?
C24 C25 C26 C21 -2.3(5) . . . . ?
C26 C21 C22 C23 -1.0(5) . . . . ?
C31 P1 C1 Re1 -160.65(19) . . . . ?
C31 P1 C1 C2 -83.8(3) . . . . ?
C31 P1 C41 C42 9.5(3) . . . . ?
C31 P1 C41 C46 -171.5(3) . . . . ?
C31 P1 C51 C52 -117.0(3) . . . . ?
C31 P1 C51 C56 63.0(3) . . . . ?
C31 C32 C33 C34 -1.3(5) . . . . ?
C32 C31 C36 C35 -1.1(5) . . . . ?
C32 C33 C34 C35 0.0(5) . . . . ?
C33 C34 C35 C36 0.6(5) . . . . ?
C34 C35 C36 C31 -0.1(5) . . . . ?
C36 C31 C32 C33 1.8(5) . . . . ?
C41 P1 C1 Re1 82.9(2) . . . . ?
C41 P1 C1 C2 159.7(2) . . . . ?
C41 P1 C31 C32 -112.3(3) . . . . ?
C41 P1 C31 C36 69.6(3) . . . . ?
C41 P1 C51 C52 -2.7(3) . . . . ?
C41 P1 C51 C56 177.4(2) . . . . ?
C41 C42 C43 C44 -0.3(5) . . . . ?
C42 C41 C46 C45 0.1(5) . . . . ?
C42 C43 C44 C45 0.1(6) . . . . ?
C43 C44 C45 C46 0.2(6) . . . . ?
C44 C45 C46 C41 -0.3(6) . . . . ?
C46 C41 C42 C43 0.1(5) . . . . ?
C51 P1 C1 Re1 -41.6(2) . . . . ?
C51 P1 C1 C2 35.2(3) . . . . ?
C51 P1 C31 C32 4.4(3) . . . . ?
C51 P1 C31 C36 -173.7(2) . . . . ?
C51 P1 C41 C42 -105.1(3) . . . . ?
C51 P1 C41 C46 73.9(3) . . . . ?
C51 C52 C53 C54 -0.2(6) . . . . ?
C52 C51 C56 C55 -1.5(5) . . . . ?
C52 C53 C54 C55 -1.7(6) . . . . ?
C53 C54 C55 C56 2.0(6) . . . . ?
C54 C55 C56 C51 -0.4(5) . . . . ?
C56 C51 C52 C53 1.8(5) . . . . ?
C61 P2 C3 Re1 82.6(2) . . . . ?
C61 P2 C3 C4 159.3(2) . . . . ?
C61 P2 C71 C72 -1.3(3) . . . . ?
C61 P2 C71 C76 178.3(2) . . . . ?
C61 P2 C81 C82 -114.0(3) . . . . ?
C61 P2 C81 C86 68.9(3) . . . . ?
C61 C62 C63 C64 0.2(5) . . . . ?
C62 C61 C66 C65 -1.0(5) . . . . ?
C62 C63 C64 C65 -1.3(6) . . . . ?
C63 C64 C65 C66 1.2(6) . . . . ?
C64 C65 C66 C61 -0.1(6) . . . . ?
C66 C61 C62 C63 0.9(5) . . . . ?
C71 P2 C3 Re1 -42.7(3) . . . . ?
C71 P2 C3 C4 34.0(3) . . . . ?
C71 P2 C61 C62 -105.6(3) . . . . ?
C71 P2 C61 C66 75.2(3) . . . . ?
C71 P2 C81 C82 2.8(3) . . . . ?
C71 P2 C81 C86 -174.3(3) . . . . ?
C71 C72 C73 C74 0.0(5) . . . . ?
C72 C71 C76 C75 -0.4(5) . . . . ?
C72 C73 C74 C75 -0.8(6) . . . . ?
C73 C74 C75 C76 1.1(6) . . . . ?
C74 C75 C76 C71 -0.4(5) . . . . ?
C76 C71 C72 C73 0.7(5) . . . . ?
C81 P2 C3 Re1 -161.59(19) . . . . ?
C81 P2 C3 C4 -84.9(3) . . . . ?
C81 P2 C61 C62 8.8(3) . . . . ?
C81 P2 C61 C66 -170.3(3) . . . . ?
C81 P2 C71 C72 -115.1(3) . . . . ?
C81 P2 C71 C76 64.4(3) . . . . ?
C81 C82 C83 C84 -0.9(5) . . . . ?
C82 C81 C86 C85 -0.7(5) . . . . ?
C82 C83 C84 C85 -0.9(6) . . . . ?
C83 C84 C85 C86 1.9(6) . . . . ?
C84 C85 C86 C81 -1.1(5) . . . . ?
C86 C81 C82 C83 1.7(5) . . . . ?

_shelx_res_file                  
;
    tsang4a_173k.res created by SHELXL-2014/7

TITL tsang4a_173k_a.res in P-1
REM Old TITL
REM SHELXT solution in P-1
REM R1 0.058, Rweak 0.009, Alpha 0.038, Orientation as input
REM Formula found by SHELXT: C54 Cl7 P2 Re
CELL 1.54184 10.939 13.109 18.4122 85.943 80.643 72.033
ZERR 2 0.0006 0.0006 0.001 0.004 0.004 0.004
LATT 1
SFAC C H Cl P Re
UNIT 108 92 14 4 2

L.S. 10
PLAN  11
SIZE 0.05 0.06 0.08
CONF
BOND $H
list 4
MORE -1
fmap 2
ACTA
OMIT 2 16 4
REM <olex2.extras>
REM <HklSrc "%.\\tsang4a_173K.hkl">
REM </olex2.extras>

WGHT    0.031300    0.980300
FVAR       0.26459
RE1   5    0.483641    0.253734    0.244369    11.00000    0.01524    0.01429 =
         0.01497    0.00158   -0.00237   -0.00399
CL1   3    0.432924    0.415516    0.162554    11.00000    0.03020    0.01867 =
         0.02355    0.00564   -0.00583   -0.00561
CL2   3    0.521712    0.370888    0.327317    11.00000    0.02120    0.02340 =
         0.02295   -0.00390   -0.00288   -0.00750
CL3   3    0.441686    0.170144    0.142953    11.00000    0.02121    0.02334 =
         0.02065   -0.00208   -0.00480   -0.00714
P1    4    0.789565    0.133643    0.124347    11.00000    0.01777    0.01633 =
         0.01582    0.00007   -0.00205   -0.00558
P2    4    0.184878    0.371807    0.368672    11.00000    0.01671    0.01751 =
         0.01741    0.00041   -0.00244   -0.00408
C1    1    0.694623    0.202621    0.203995    11.00000    0.01690    0.01717 =
         0.01694   -0.00093   -0.00131   -0.00427
AFIX  13
H1    2    0.734892    0.253448    0.218958    11.00000   -1.20000
AFIX   0
C2    1    0.638402    0.152016    0.269000    11.00000    0.01823    0.01438 =
         0.01680    0.00049   -0.00320   -0.00523
C3    1    0.278590    0.287727    0.295134    11.00000    0.01778    0.02081 =
         0.01584   -0.00030   -0.00271   -0.00472
AFIX  13
H3    2    0.224295    0.285254    0.258277    11.00000   -1.20000
AFIX   0
C4    1    0.374202    0.182377    0.303643    11.00000    0.01559    0.01883 =
         0.01897    0.00116   -0.00377   -0.00563
C11   1    0.695950    0.085945    0.328654    11.00000    0.02182    0.01842 =
         0.01609   -0.00034   -0.00397   -0.00660
C12   1    0.827784    0.026219    0.320019    11.00000    0.01934    0.02459 =
         0.02067   -0.00184   -0.00038   -0.00390
AFIX  43
H12   2    0.880543    0.029707    0.275475    11.00000   -1.20000
AFIX   0
C13   1    0.880278   -0.038001    0.377246    11.00000    0.02407    0.02601 =
         0.02996    0.00016   -0.00934    0.00019
AFIX  43
H13   2    0.967034   -0.079504    0.370191    11.00000   -1.20000
AFIX   0
C14   1    0.804228   -0.040711    0.444899    11.00000    0.03502    0.02870 =
         0.02235    0.00796   -0.01288   -0.00786
AFIX  43
H14   2    0.839826   -0.083805    0.483185    11.00000   -1.20000
AFIX   0
C15   1    0.674383    0.021301    0.455328    11.00000    0.03029    0.03408 =
         0.02061    0.00603   -0.00195   -0.00899
AFIX  43
H15   2    0.623634    0.021122    0.501030    11.00000   -1.20000
AFIX   0
C16   1    0.620845    0.083103    0.397854    11.00000    0.01979    0.02725 =
         0.02016    0.00270   -0.00212   -0.00590
AFIX  43
H16   2    0.533652    0.123489    0.405094    11.00000   -1.20000
AFIX   0
C21   1    0.358932    0.077752    0.321695    11.00000    0.01991    0.02072 =
         0.01882    0.00334   -0.00747   -0.00921
C22   1    0.459412   -0.015044    0.297790    11.00000    0.02603    0.02030 =
         0.02524    0.00122   -0.00505   -0.00948
AFIX  43
H22   2    0.537105   -0.008633    0.271766    11.00000   -1.20000
AFIX   0
C23   1    0.444381   -0.115446    0.312390    11.00000    0.03484    0.02037 =
         0.02998    0.00043   -0.00922   -0.00671
AFIX  43
H23   2    0.511594   -0.176110    0.296028    11.00000   -1.20000
AFIX   0
C24   1    0.329062   -0.126184    0.351486    11.00000    0.04090    0.02531 =
         0.03322    0.00891   -0.00843   -0.01899
AFIX  43
H24   2    0.319061   -0.193915    0.361604    11.00000   -1.20000
AFIX   0
C25   1    0.229271   -0.035701    0.375268    11.00000    0.03541    0.03250 =
         0.03033    0.00576   -0.00382   -0.01976
AFIX  43
H25   2    0.152599   -0.043122    0.402031    11.00000   -1.20000
AFIX   0
C26   1    0.241681    0.065449    0.359906    11.00000    0.02610    0.02386 =
         0.02148    0.00221   -0.00147   -0.01137
AFIX  43
H26   2    0.172523    0.125633    0.374800    11.00000   -1.20000
AFIX   0
C31   1    0.956808    0.078247    0.140481    11.00000    0.01833    0.02171 =
         0.01522    0.00014    0.00207   -0.00532
C32   1    1.026534   -0.029877    0.129031    11.00000    0.02153    0.02548 =
         0.02379   -0.00123    0.00006   -0.00608
AFIX  43
H32   2    0.989159   -0.074973    0.109971    11.00000   -1.20000
AFIX   0
C33   1    1.152590   -0.069711    0.146385    11.00000    0.02745    0.02689 =
         0.02976    0.00323   -0.00308    0.00122
AFIX  43
H33   2    1.198379   -0.141869    0.139704    11.00000   -1.20000
AFIX   0
C34   1    1.209647   -0.003069    0.173298    11.00000    0.02106    0.04354 =
         0.03091    0.00519   -0.00785   -0.00617
AFIX  43
H34   2    1.293620   -0.030123    0.184707    11.00000   -1.20000
AFIX   0
C35   1    1.141432    0.104524    0.183325    11.00000    0.02581    0.04127 =
         0.02707    0.00231   -0.00564   -0.01486
AFIX  43
H35   2    1.180218    0.149727    0.201033    11.00000   -1.20000
AFIX   0
C36   1    1.015534    0.145172    0.167079    11.00000    0.02158    0.02793 =
         0.02546   -0.00231   -0.00157   -0.01084
AFIX  43
H36   2    0.970360    0.217398    0.174014    11.00000   -1.20000
AFIX   0
C41   1    0.791988    0.224091    0.046812    11.00000    0.02833    0.01832 =
         0.01646    0.00227   -0.00015   -0.00882
C42   1    0.908877    0.228748    0.004793    11.00000    0.02897    0.02706 =
         0.02257    0.00263   -0.00229   -0.00909
AFIX  43
H42   2    0.987855    0.185144    0.017080    11.00000   -1.20000
AFIX   0
C43   1    0.905945    0.299105   -0.055471    11.00000    0.04038    0.03302 =
         0.02419    0.00551    0.00139   -0.01986
AFIX  43
H43   2    0.983409    0.302711   -0.083444    11.00000   -1.20000
AFIX   0
C44   1    0.788625    0.363877   -0.074203    11.00000    0.05291    0.02580 =
         0.02236    0.00791   -0.00679   -0.01244
AFIX  43
H44   2    0.787556    0.410635   -0.114675    11.00000   -1.20000
AFIX   0
C45   1    0.672914    0.359107   -0.032749    11.00000    0.04067    0.03374 =
         0.02871    0.00599   -0.00771   -0.00032
AFIX  43
H45   2    0.594346    0.402623   -0.045622    11.00000   -1.20000
AFIX   0
C46   1    0.673318    0.289923    0.027822    11.00000    0.02947    0.02839 =
         0.02520    0.00196   -0.00073   -0.00284
AFIX  43
H46   2    0.595392    0.287201    0.055670    11.00000   -1.20000
AFIX   0
C51   1    0.740161    0.023350    0.100560    11.00000    0.01820    0.01865 =
         0.02570   -0.00448   -0.00253   -0.00592
C52   1    0.705431    0.019822    0.031581    11.00000    0.03080    0.02888 =
         0.02597   -0.00386   -0.00290   -0.00937
AFIX  43
H52   2    0.709871    0.073803   -0.003419    11.00000   -1.20000
AFIX   0
C53   1    0.664108   -0.064877    0.015407    11.00000    0.03915    0.04308 =
         0.03182   -0.01458   -0.00522   -0.01554
AFIX  43
H53   2    0.640568   -0.067422   -0.030591    11.00000   -1.20000
AFIX   0
C54   1    0.657718   -0.144917    0.066782    11.00000    0.04499    0.02960 =
         0.04958   -0.01671    0.00033   -0.02078
AFIX  43
H54   2    0.627693   -0.200292    0.055823    11.00000   -1.20000
AFIX   0
C55   1    0.695878   -0.143777    0.135187    11.00000    0.04101    0.02614 =
         0.04262   -0.00218    0.00269   -0.01788
AFIX  43
H55   2    0.693938   -0.199315    0.169272    11.00000   -1.20000
AFIX   0
C56   1    0.736775   -0.059424    0.152216    11.00000    0.02766    0.02505 =
         0.02627   -0.00063   -0.00352   -0.00890
AFIX  43
H56   2    0.761897   -0.057945    0.197922    11.00000   -1.20000
AFIX   0
C61   1    0.125285    0.508843    0.337400    11.00000    0.02338    0.01720 =
         0.02073    0.00049   -0.00500   -0.00184
C62   1   -0.006884    0.566243    0.350855    11.00000    0.02458    0.02488 =
         0.02970   -0.00024   -0.00328   -0.00502
AFIX  43
H62   2   -0.065906    0.534550    0.377583    11.00000   -1.20000
AFIX   0
C63   1   -0.049381    0.671138    0.323938    11.00000    0.02942    0.02394 =
         0.03980   -0.00091   -0.00770    0.00271
AFIX  43
H63   2   -0.137148    0.709596    0.332957    11.00000   -1.20000
AFIX   0
C64   1    0.037613    0.718697    0.283932    11.00000    0.04374    0.01831 =
         0.03168    0.00309   -0.00814    0.00004
AFIX  43
H64   2    0.008389    0.788313    0.265234    11.00000   -1.20000
AFIX   0
C65   1    0.169024    0.661797    0.271837    11.00000    0.04212    0.02191 =
         0.03075    0.00388    0.00526   -0.00637
AFIX  43
H65   2    0.227911    0.694168    0.245750    11.00000   -1.20000
AFIX   0
C66   1    0.213404    0.556931    0.298344    11.00000    0.02805    0.02175 =
         0.02818   -0.00034   -0.00018   -0.00182
AFIX  43
H66   2    0.301484    0.519260    0.289974    11.00000   -1.20000
AFIX   0
C71   1    0.267283    0.365256    0.446730    11.00000    0.01544    0.02471 =
         0.02202   -0.00047   -0.00195   -0.00342
C72   1    0.280378    0.456787    0.473733    11.00000    0.02570    0.02592 =
         0.02343   -0.00221   -0.00382   -0.00412
AFIX  43
H72   2    0.246132    0.523383    0.451680    11.00000   -1.20000
AFIX   0
C73   1    0.345239    0.448414    0.534192    11.00000    0.03244    0.03475 =
         0.03158   -0.01170   -0.00811   -0.00610
AFIX  43
H73   2    0.354420    0.509487    0.552594    11.00000   -1.20000
AFIX   0
C74   1    0.395991    0.348839    0.566793    11.00000    0.03421    0.04292 =
         0.02813   -0.00609   -0.01243   -0.00124
AFIX  43
H74   2    0.440185    0.343305    0.606690    11.00000   -1.20000
AFIX   0
C75   1    0.381536    0.258364    0.540659    11.00000    0.03452    0.03739 =
         0.02408    0.00228   -0.01047   -0.00163
AFIX  43
H75   2    0.414637    0.192066    0.563365    11.00000   -1.20000
AFIX   0
C76   1    0.317545    0.265740    0.480361    11.00000    0.02307    0.02330 =
         0.02256    0.00027   -0.00234   -0.00370
AFIX  43
H76   2    0.308248    0.204382    0.462454    11.00000   -1.20000
AFIX   0
C81   1    0.041591    0.331003    0.402117    11.00000    0.01639    0.02100 =
         0.02478   -0.00263   -0.00187   -0.00340
C82   1    0.007126    0.306136    0.475681    11.00000    0.02041    0.02117 =
         0.02628    0.00106   -0.00118   -0.00227
AFIX  43
H82   2    0.055242    0.315116    0.510661    11.00000   -1.20000
AFIX   0
C83   1   -0.098453    0.268050    0.497270    11.00000    0.03019    0.02922 =
         0.03510    0.00325    0.00299   -0.00870
AFIX  43
H83   2   -0.119931    0.250665    0.546551    11.00000   -1.20000
AFIX   0
C84   1   -0.172225    0.255669    0.446064    11.00000    0.02365    0.03155 =
         0.05086   -0.00070    0.00019   -0.01394
AFIX  43
H84   2   -0.242234    0.229100    0.460772    11.00000   -1.20000
AFIX   0
C85   1   -0.141381    0.282988    0.372890    11.00000    0.02347    0.03455 =
         0.04615   -0.00328   -0.00855   -0.01022
AFIX  43
H85   2   -0.192309    0.276797    0.338606    11.00000   -1.20000
AFIX   0
C86   1   -0.034703    0.319560    0.350624    11.00000    0.02143    0.03298 =
         0.02606   -0.00306   -0.00365   -0.00690
AFIX  43
H86   2   -0.013506    0.336637    0.301253    11.00000   -1.20000
AFIX   0

CL11  3    0.758054    0.562598    0.237594    11.00000    0.05949    0.08916 =
         0.07042   -0.00868   -0.02049   -0.03106
CL12  3    0.512413    0.662867    0.185802    11.00000    0.05744    0.04495 =
         0.12039   -0.00600   -0.02207   -0.02554
C1S   1    0.637819    0.543122    0.192327    11.00000    0.05594    0.04600 =
         0.04263    0.00165   -0.00678   -0.03030
AFIX  23
H1SA  2    0.676219    0.516748    0.143338    11.00000   -1.20000
H1SB  2    0.602668    0.489548    0.219161    11.00000   -1.20000
AFIX   0

CL13  3    0.054441    0.420027    0.139869    11.00000    0.05892    0.04562 =
         0.04389    0.00897   -0.00856   -0.01506
CL14  3    0.167961    0.414785   -0.014981    11.00000    0.05595    0.04668 =
         0.04384    0.00188   -0.00866   -0.00519
C2S   1    0.190503    0.359684    0.073572    11.00000    0.04713    0.04102 =
         0.04761    0.00006   -0.01912   -0.00097
AFIX  23
H2SA  2    0.267818    0.370407    0.086895    11.00000   -1.20000
H2SB  2    0.203409    0.283096    0.073342    11.00000   -1.20000
AFIX   0
HKLF 4

REM  tsang4a_173k_a.res in P-1
REM R1 =  0.0283 for    9113 Fo > 4sig(Fo)  and  0.0324 for all   10015 data
REM    577 parameters refined using      0 restraints

END

WGHT      0.0313      0.9804

REM Highest difference peak  0.703,  deepest hole -1.093,  1-sigma level  0.090
Q1    1   0.5649  0.1981  0.2570  11.00000  0.05    0.70
Q2    1   0.4374  0.2029  0.3023  11.00000  0.05    0.64
Q3    1   0.5372  0.2158  0.2960  11.00000  0.05    0.64
Q4    1   0.3996  0.3067  0.2444  11.00000  0.05    0.56
Q5    1   0.5039  0.6493  0.2317  11.00000  0.05    0.54
Q6    1   0.7569  0.4996  0.2569  11.00000  0.05    0.54
Q7    1   0.4523  0.3576  0.2162  11.00000  0.05    0.54
Q8    1   0.4861  0.3425  0.1987  11.00000  0.05    0.53
Q9    1   0.7599  0.0756  0.1125  11.00000  0.05    0.49
Q10   1   0.6031  0.3211  0.2268  11.00000  0.05    0.48
Q11   1   0.5627  0.2789  0.3144  11.00000  0.05    0.48
;
_shelx_res_checksum              8338
_shelx_hkl_file                  
;
 -13  -9  -8  192.88    6.03
 -13  -9  -7   25.79    2.38
 -13  -9  -7   38.93    2.73
 -13  -9  -6  134.88    5.44
 -13  -9  -5   23.14    2.40
 -13  -9  -4   55.39    3.53
 -13  -9  -3   -0.76    1.20
 -13  -9  -2   16.35    2.06
 -13  -9  -1    0.77    1.09
 -13  -8  -9  359.94    9.24
 -13  -8  -8   57.92    3.55
 -13  -8  -7  403.06   10.71
 -13  -8  -6   45.81    3.35
 -13  -8  -5  107.15    5.77
 -13  -8  -5  130.18    5.47
 -13  -8  -4   13.85    2.35
 -13  -8  -4   13.28    1.90
 -13  -8  -3    5.19    1.88
 -13  -8  -2    0.56    1.48
 -13  -8  -1   75.51    4.60
 -13  -8   0    8.96    1.90
 -13  -8   1  137.13    5.60
 -13  -8   2   45.64    2.85
 -13  -7 -10  185.22    6.14
 -13  -7  -9   -1.36    1.33
 -13  -7  -8  316.01    9.43
 -13  -7  -7   -0.69    1.35
 -13  -7  -6  101.34    5.14
 -13  -7  -5    0.22    1.27
 -13  -7  -4   50.62    4.46
 -13  -7  -4   60.60    3.68
 -13  -7  -3    7.22    2.35
 -13  -7  -3   11.17    1.60
 -13  -7  -2   85.76    5.55
 -13  -7  -1   23.02    3.22
 -13  -7   0  179.07    7.55
 -13  -7   1   32.61    3.19
 -13  -7   2   52.09    3.64
 -13  -7   3   12.60    1.82
 -13  -6 -11  250.73    6.97
 -13  -6 -10   17.36    2.09
 -13  -6  -9  179.10    6.76
 -13  -6  -8    2.55    1.62
 -13  -6  -7   36.44    3.29
 -13  -6  -6    3.57    1.59
 -13  -6  -5    6.17    1.68
 -13  -6  -4    1.21    1.69
 -13  -6  -4    0.14    1.16
 -13  -6  -3   95.82    6.14
 -13  -6  -3   75.56    3.58
 -13  -6  -2   72.78    5.43
 -13  -6  -1  154.83    7.51
 -13  -6   0   29.05    3.41
 -13  -6   1   62.04    4.54
 -13  -6   2   33.29    3.26
 -13  -6   3   15.89    2.18
 -13  -6   4   16.27    1.90
 -13  -5 -11    0.46    0.97
 -13  -5 -10  309.88    8.82
 -13  -5  -9    4.22    1.45
 -13  -5  -8  141.14    6.13
 -13  -5  -7    7.26    1.87
 -13  -5  -6   30.62    2.96
 -13  -5  -5    3.54    1.87
 -13  -5  -5    4.05    1.47
 -13  -5  -4   93.15    5.97
 -13  -5  -4   89.34    4.22
 -13  -5  -3   38.51    4.05
 -13  -5  -2  283.13   10.65
 -13  -5  -1   73.31    5.24
 -13  -5   0  101.03    5.92
 -13  -5   1   52.06    4.16
 -13  -5   2   27.27    2.97
 -13  -5   3   14.65    2.22
 -13  -5   4   55.47    3.29
 -13  -4 -11  244.50    6.88
 -13  -4 -10    0.16    1.14
 -13  -4  -9  116.32    5.25
 -13  -4  -8    0.81    1.21
 -13  -4  -7    7.59    1.83
 -13  -4  -6    9.88    2.28
 -13  -4  -6   12.06    2.19
 -13  -4  -5  107.18    6.38
 -13  -4  -5   97.90    5.55
 -13  -4  -5  103.80    4.66
 -13  -4  -4   -4.40    2.49
 -13  -4  -4    1.60    1.61
 -13  -4  -3  333.04   11.58
 -13  -4  -3  311.59   10.61
 -13  -4  -2    6.33    2.28
 -13  -4  -2    7.64    2.03
 -13  -4  -1  208.55    8.57
 -13  -4  -1  205.28    8.20
 -13  -4   0    6.51    2.06
 -13  -4   0    2.16    1.35
 -13  -4   1  104.31    5.39
 -13  -4   2   35.58    3.15
 -13  -4   3   41.73    3.07
 -13  -3 -10  139.50    5.10
 -13  -3  -9    5.81    1.49
 -13  -3  -8   38.41    2.94
 -13  -3  -7   -0.90    1.71
 -13  -3  -7    0.12    0.93
 -13  -3  -7    1.50    1.31
 -13  -3  -6  102.06    5.66
 -13  -3  -6   95.97    4.28
 -13  -3  -5   40.81    3.99
 -13  -3  -5   30.22    2.73
 -13  -3  -4  137.48    7.10
 -13  -3  -4  123.20    5.69
 -13  -3  -3   -3.26    2.40
 -13  -3  -3   -0.89    1.33
 -13  -3  -2   91.36    5.74
 -13  -3  -2   96.22    5.02
 -13  -3  -1   -1.86    2.05
 -13  -3  -1    0.45    1.29
 -13  -3   0   38.35    3.42
 -13  -3   0   41.57    3.23
 -13  -3   0   45.51    3.43
 -13  -3   1   -0.12    1.12
 -13  -3   1   -3.15    1.65
 -13  -3   2  144.04    5.23
 -13  -2  -8    2.32    1.03
 -13  -2  -7  134.19    5.68
 -13  -2  -7  112.11    4.15
 -13  -2  -6   35.65    3.34
 -13  -2  -5  269.05    9.51
 -13  -2  -4   15.06    2.79
 -13  -2  -3  123.91    6.46
 -13  -2  -2   -0.45    1.73
 -13  -2  -1   75.26    4.76
 -13  -2   0   -2.97    1.72
 -13  -2   0   -2.55    1.97
 -13  -2   1  113.83    4.95
 -13  -1  -7   -1.41    1.41
 -13  -1  -6  302.75    9.01
 -13  -1  -5    1.59    1.66
 -13  -1  -4  205.63    7.78
 -13  -1  -3   -0.63    1.71
 -13  -1  -2   68.13    4.39
 -13  -1  -1    0.88    1.52
 -13  -1   0   43.72    3.00
 -13  -1   0   44.48    3.35
 -13  -1   1   12.22    1.91
 -13   0  -5  187.05    6.33
 -13   0  -4    4.81    1.55
 -13   0  -3  107.64    4.88
 -13   0  -2    2.00    1.38
 -13   0  -2    1.08    1.42
 -13   0  -1   46.85    3.17
 -12 -10  -9   23.70    2.67
 -12 -10  -8    8.00    2.03
 -12 -10  -7  100.71    5.63
 -12 -10  -6   93.23    5.78
 -12 -10  -5  174.29    7.84
 -12 -10  -4  116.57    5.87
 -12 -10  -3  142.91    6.43
 -12 -10  -2   35.46    3.31
 -12 -10  -1   57.47    3.93
 -12 -10   0   -1.43    1.42
 -12 -10   1   91.23    4.18
 -12 -10   4  109.48    4.36
 -12  -9 -12  135.67    4.58
 -12  -9 -11    1.58    1.37
 -12  -9 -10   95.66    5.16
 -12  -9  -9    4.41    1.96
 -12  -9  -8  164.36    7.88
 -12  -9  -7   37.76    4.02
 -12  -9  -6  159.24    8.13
 -12  -9  -5   95.63    6.27
 -12  -9  -4  229.42    9.63
 -12  -9  -3    5.35    2.16
 -12  -9  -2  110.71    6.81
 -12  -9  -1   22.49    3.30
 -12  -9   0   79.29    5.48
 -12  -9   1   66.59    4.73
 -12  -9   2  185.31    7.59
 -12  -9   3  149.08    6.19
 -12  -9   4   88.04    4.04
 -12  -8 -12   -0.70    1.28
 -12  -8 -11  153.97    6.64
 -12  -8 -10    5.25    1.94
 -12  -8  -9  199.06    8.91
 -12  -8  -8   19.95    3.32
 -12  -8  -7  281.10   11.42
 -12  -8  -6   61.39    5.40
 -12  -8  -5  122.74    7.42
 -12  -8  -4   40.83    4.40
 -12  -8  -3   96.38    6.28
 -12  -8  -2    6.86    2.15
 -12  -8  -1    6.01    2.56
 -12  -8  -1    4.44    1.90
 -12  -8   0    7.17    2.77
 -12  -8   1  149.87    8.15
 -12  -8   2  137.15    7.47
 -12  -8   3  259.90    9.92
 -12  -8   4   96.41    5.43
 -12  -8   5  192.54    7.05
 -12  -8   6   63.64    3.27
 -12  -7 -13   -1.26    1.19
 -12  -7 -12    7.08    1.78
 -12  -7 -11    5.44    2.04
 -12  -7 -10   86.94    5.95
 -12  -7  -9    6.11    2.50
 -12  -7  -8  435.73   14.87
 -12  -7  -7   81.75    6.33
 -12  -7  -6  187.66    9.70
 -12  -7  -5   52.94    5.11
 -12  -7  -4  108.10    7.06
 -12  -7  -3    2.76    2.30
 -12  -7  -2   14.21    2.61
 -12  -7  -1   26.93    4.51
 -12  -7  -1   29.94    3.31
 -12  -7   0  122.46    8.34
 -12  -7   1  117.45    7.98
 -12  -7   2  268.43   11.61
 -12  -7   3  217.00    9.90
 -12  -7   4  130.26    7.20
 -12  -7   5   51.52    4.18
 -12  -7   6   42.96    3.44
 -12  -7   7    2.18    1.19
 -12  -6 -13   50.53    3.46
 -12  -6 -12    4.33    1.90
 -12  -6 -11  159.70    7.83
 -12  -6 -10   22.07    3.61
 -12  -6  -9  404.20   14.27
 -12  -6  -8   14.82    3.42
 -12  -6  -7  247.82   11.29
 -12  -6  -6   11.62    3.16
 -12  -6  -5   79.98    6.91
 -12  -6  -5   90.48    6.70
 -12  -6  -4   -1.77    3.59
 -12  -6  -4    3.85    2.19
 -12  -6  -3   -3.35    3.69
 -12  -6  -3    8.64    2.51
 -12  -6  -2   14.47    3.47
 -12  -6  -2   17.27    2.81
 -12  -6  -1  238.32   12.11
 -12  -6  -1  205.74    8.19
 -12  -6   0  254.39   12.31
 -12  -6   1  356.95   14.38
 -12  -6   2  141.07    8.71
 -12  -6   3   92.23    6.81
 -12  -6   4   56.66    5.17
 -12  -6   5   12.41    2.79
 -12  -6   6    0.68    1.53
 -12  -6   7  100.22    4.92
 -12  -5 -14   80.31    3.75
 -12  -5 -13   24.16    2.75
 -12  -5 -12  131.00    6.60
 -12  -5  -7   -2.60    2.89
 -12  -5  -6   74.54    6.75
 -12  -5  -5   -0.89    3.03
 -12  -5  -5    1.08    2.05
 -12  -5  -4  115.17    8.50
 -12  -5  -4  116.04    7.25
 -12  -5  -3   22.92    4.42
 -12  -5  -3   27.55    3.70
 -12  -5  -2  188.74   10.61
 -12  -5  -2  171.70    8.00
 -12  -5  -1  137.74    9.06
 -12  -5  -1  167.62   10.20
 -12  -5   0  294.12   12.81
 -12  -5   0  290.06   13.46
 -12  -5   1  116.33    7.55
 -12  -5   1  133.11    8.75
 -12  -5   2   84.55    6.79
 -12  -5   3    8.65    2.84
 -12  -5   4    9.28    2.82
 -12  -5   5   -1.44    2.00
 -12  -5   6   97.78    5.73
 -12  -5   7   50.36    3.72
 -12  -5   8  148.91    5.32
 -12  -4 -14   11.56    1.73
 -12  -4  -9  111.17    6.40
 -12  -4  -8   12.98    2.94
 -12  -4  -7   42.97    4.94
 -12  -4  -6   -2.45    2.84
 -12  -4  -5    5.58    3.12
 -12  -4  -4    3.11    3.07
 -12  -4  -4    5.91    2.47
 -12  -4  -3  320.94   14.58
 -12  -4  -3  343.61   11.97
 -12  -4  -2   51.19    5.93
 -12  -4  -1  411.21   16.00
 -12  -4  -1  411.56   16.03
 -12  -4   0   79.81    6.74
 -12  -4   0   75.44    6.77
 -12  -4   1  183.07    9.51
 -12  -4   1  184.03   10.16
 -12  -4   2    6.04    2.36
 -12  -4   2   10.61    3.15
 -12  -4   3    1.02    1.96
 -12  -4   3   -1.66    2.07
 -12  -4   4    8.73    2.71
 -12  -4   5   37.44    4.09
 -12  -4   6   40.27    3.94
 -12  -4   7   91.09    4.90
 -12  -4   8   49.23    2.98
 -12  -3  -9   95.90    5.99
 -12  -3  -8   49.99    4.94
 -12  -3  -7    5.10    2.78
 -12  -3  -6   23.39    4.29
 -12  -3  -5    1.89    2.98
 -12  -3  -4  235.54   12.09
 -12  -3  -3   45.70    5.80
 -12  -3  -3   43.02    3.99
 -12  -3  -2  340.64   14.55
 -12  -3  -2  347.11   13.88
 -12  -3  -1  100.77    7.81
 -12  -3  -1   93.65    6.98
 -12  -3   0  231.45   11.20
 -12  -3   0  224.13   10.76
 -12  -3   1    0.12    2.25
 -12  -3   1    0.94    2.08
 -12  -3   2   13.47    2.97
 -12  -3   2    7.55    2.52
 -12  -3   3   -3.64    2.20
 -12  -3   3    0.78    1.89
 -12  -3   3   -5.85    2.80
 -12  -3   4   22.48    3.24
 -12  -3   4   25.33    3.17
 -12  -3   5   68.23    4.92
 -12  -3   5   59.91    3.82
 -12  -3   6   97.34    5.33
 -12  -3   7  119.80    5.26
 -12  -2 -10   -2.68    1.78
 -12  -2  -9  108.55    6.01
 -12  -2  -8    1.52    2.34
 -12  -2  -7   78.11    6.18
 -12  -2  -6    2.23    2.78
 -12  -2  -5  374.22   14.87
 -12  -2  -4   22.29    4.48
 -12  -2  -4   15.98    3.16
 -12  -2  -3  533.49   18.43
 -12  -2  -3  491.10   15.55
 -12  -2  -2   40.48    5.69
 -12  -2  -2   38.49    4.14
 -12  -2  -1  115.02    8.19
 -12  -2  -1  110.14    6.86
 -12  -2   0    9.31    3.17
 -12  -2   0    4.36    2.13
 -12  -2   1   16.22    3.34
 -12  -2   1   15.51    2.85
 -12  -2   2   -1.86    2.27
 -12  -2   2   -0.38    1.65
 -12  -2   3   68.96    4.69
 -12  -2   3   70.24    5.05
 -12  -2   3   75.35    5.62
 -12  -2   4   48.76    4.05
 -12  -2   4   62.24    4.78
 -12  -2   5  175.11    7.16
 -12  -2   5  192.52    7.48
 -12  -2   6   95.84    4.62
 -12  -2   6  107.03    4.51
 -12  -1 -10   87.06    3.99
 -12  -1  -9    0.57    1.70
 -12  -1  -8  111.50    6.52
 -12  -1  -7    4.29    2.72
 -12  -1  -6  189.68    9.66
 -12  -1  -5   56.69    5.89
 -12  -1  -4  384.70   14.87
 -12  -1  -3   22.71    4.32
 -12  -1  -3   20.87    2.77
 -12  -1  -2  116.36    8.10
 -12  -1  -2   97.24    5.61
 -12  -1  -1    4.43    3.05
 -12  -1  -1    2.74    1.58
 -12  -1   0    4.40    2.84
 -12  -1   0    3.88    1.69
 -12  -1   1   25.38    3.81
 -12  -1   1   18.08    2.52
 -12  -1   2   80.93    5.33
 -12  -1   2   67.49    4.37
 -12  -1   3   42.84    3.55
 -12  -1   3   37.47    3.11
 -12  -1   3   42.74    4.40
 -12  -1   4  186.17    6.48
 -12  -1   4  235.89    9.03
 -12  -1   5   53.67    4.00
 -12  -1   6  235.18    7.18
 -12   0  -9  132.87    5.60
 -12   0  -8    1.51    1.90
 -12   0  -7  385.92   12.72
 -12   0  -6    8.26    3.21
 -12   0  -5  528.05   16.72
 -12   0  -4   75.97    6.54
 -12   0  -3  189.43    9.76
 -12   0  -2    3.67    2.74
 -12   0  -1   18.50    3.62
 -12   0   0    2.45    2.59
 -12   0   1   21.05    3.30
 -12   0   2    4.53    2.15
 -12   0   2    1.47    2.45
 -12   0   3  146.03    5.61
 -12   0   3  171.39    7.96
 -12   0   4  110.75    5.96
 -12   0   5  127.30    5.72
 -12   1  -8  282.02    8.76
 -12   1  -7    5.18    2.37
 -12   1  -6  307.36   10.89
 -12   1  -5    4.91    2.53
 -12   1  -4  376.59   13.18
 -12   1  -3    7.71    3.05
 -12   1  -2   40.01    4.58
 -12   1  -1    5.24    2.55
 -12   1   0  119.34    6.71
 -12   1   1   40.92    3.75
 -12   1   1   31.63    3.73
 -12   1   2  207.53    7.17
 -12   1   2  210.35    8.70
 -12   1   3   56.08    4.33
 -12   1   4  183.24    6.92
 -12   2  -7  258.20    7.91
 -12   2  -6    7.84    2.15
 -12   2  -5  135.34    6.55
 -12   2  -4   12.09    2.88
 -12   2  -3   56.49    4.61
 -12   2  -2    4.86    2.45
 -12   2  -1   61.13    4.58
 -12   2   0   36.10    3.38
 -12   2   0   24.45    2.98
 -12   2   1  186.86    6.48
 -12   2   1  186.32    7.30
 -12   2   2   29.10    2.87
 -12   2   3  161.25    5.78
 -12   3  -5   34.33    2.76
 -12   3  -4   56.11    3.65
 -12   3  -3    2.86    1.67
 -12   3  -2   49.71    3.49
 -12   3  -1   34.69    2.76
 -11 -12   3   60.99    3.91
 -11 -12   4    4.14    1.30
 -11 -11  -7   66.81    5.21
 -11 -11   5   27.62    2.83
 -11 -11   6   42.30    2.91
 -11 -10 -12   21.45    2.16
 -11 -10 -11  184.92    7.24
 -11 -10 -10    8.85    2.14
 -11 -10  -9   90.17    6.11
 -11 -10  -8  107.22    6.97
 -11 -10  -7   91.09    6.71
 -11 -10  -6   97.54    7.25
 -11 -10  -5  132.41    8.44
 -11 -10  -4   61.66    5.79
 -11 -10  -3  106.19    7.35
 -11 -10  -1  269.91   11.01
 -11 -10   0   39.38    4.22
 -11 -10   1   54.42    4.48
 -11 -10   2   26.62    3.17
 -11 -10   3   34.82    3.16
 -11 -10   6  124.87    5.86
 -11 -10   7   67.47    3.64
 -11  -9 -13   -0.58    1.11
 -11  -9 -12  123.56    5.93
 -11  -9 -11    4.10    2.07
 -11  -9 -10  236.55   10.21
 -11  -9  -9   10.95    3.11
 -11  -9  -8   87.49    6.92
 -11  -9  -7   31.40    4.61
 -11  -9  -6   62.89    6.27
 -11  -9  -5    1.26    2.39
 -11  -9  -4   73.33    6.62
 -11  -9  -3   22.51    4.10
 -11  -9  -2  239.16   11.41
 -11  -9  -1   13.81    2.86
 -11  -9   0  310.72   12.98
 -11  -9   1   29.32    4.13
 -11  -9   2  126.62    7.61
 -11  -9   3  322.30   11.95
 -11  -9   4   48.98    4.38
 -11  -9   5  309.42   10.30
 -11  -9   6   65.09    4.61
 -11  -9   6   51.03    3.65
 -11  -9   7   42.93    3.35
 -11  -8 -14   29.85    2.27
 -11  -8 -13   36.23    3.28
 -11  -8 -12   13.71    2.75
 -11  -8 -11  293.32   11.58
 -11  -8 -10   87.37    6.81
 -11  -8  -9  188.34   10.19
 -11  -8  -8   25.28    4.53
 -11  -8  -7  312.85   14.13
 -11  -8  -6   31.47    4.93
 -11  -8  -5    9.05    3.38
 -11  -8  -4   33.07    5.00
 -11  -8  -3   93.85    7.53
 -11  -8  -2    9.18    3.03
 -11  -8  -1   79.34    6.43
 -11  -8   0    9.54    3.48
 -11  -8   0   12.97    2.86
 -11  -8   1  228.52   11.92
 -11  -8   2  110.87    8.04
 -11  -8   3  206.27   10.42
 -11  -8   4  240.89   10.89
 -11  -8   5   61.35    5.39
 -11  -8   6  137.40    7.26
 -11  -8   7   56.81    4.24
 -11  -8   7   52.80    3.83
 -11  -8   8    2.13    1.01
 -11  -8   8    3.37    1.43
 -11  -7 -14   53.11    3.67
 -11  -7 -13   79.65    5.20
 -11  -7 -12  223.43    9.94
 -11  -7 -11    1.92    2.44
 -11  -7 -10  257.68   11.98
 -11  -7  -9    4.67    3.35
 -11  -7  -8  183.81   10.88
 -11  -7  -7    4.29    2.97
 -11  -7  -6  165.91   10.44
 -11  -7  -5   84.85    7.55
 -11  -7  -4  201.67   11.29
 -11  -7  -3  113.45    8.28
 -11  -7  -2  118.36    8.27
 -11  -7  -1  122.27    7.91
 -11  -7   0   74.66    5.94
 -11  -7   1  216.92   12.27
 -11  -7   1  213.69    9.21
 -11  -7   2  159.65   10.35
 -11  -7   3  201.12   11.28
 -11  -7   4  239.83   11.87
 -11  -7   5  122.85    8.18
 -11  -7   6  100.79    6.92
 -11  -7   7   15.61    2.20
 -11  -7   7   17.23    3.06
 -11  -7   8   23.67    3.05
 -11  -7   9   28.27    2.77
 -11  -6 -15   32.69    2.53
 -11  -6 -14    3.54    1.83
 -11  -6 -13  195.30    8.77
 -11  -6  -7  127.70    9.28
 -11  -6  -6   19.69    4.42
 -11  -6  -5  259.48   13.75
 -11  -6  -4   17.04    4.28
 -11  -6  -4   23.05    4.52
 -11  -6  -3  342.57   16.00
 -11  -6  -3  356.16   14.99
 -11  -6  -2   56.97    6.79
 -11  -6  -2   66.81    6.28
 -11  -6  -1  112.70    9.07
 -11  -6  -1  107.65    7.50
 -11  -6   0   79.05    7.56
 -11  -6   0   88.66    6.38
 -11  -6   1   38.50    5.44
 -11  -6   1   40.49    6.12
 -11  -6   2  161.59   11.08
 -11  -6   3  322.62   15.11
 -11  -6   4  114.25    8.58
 -11  -6   5  337.64   14.52
 -11  -6   6    4.32    2.46
 -11  -6   7  120.38    7.45
 -11  -6   8   50.98    4.72
 -11  -6   9   97.45    5.49
 -11  -6  10  248.17    7.63
 -11  -5 -15    7.53    1.79
 -11  -5  -9   13.82    3.11
 -11  -5  -8   45.86    5.57
 -11  -5  -7   -0.04    3.05
 -11  -5  -6  329.04   15.42
 -11  -5  -5   59.06    7.03
 -11  -5  -4  271.11   14.28
 -11  -5  -3    2.29    3.71
 -11  -5  -2  161.59   10.96
 -11  -5  -2  164.20    9.47
 -11  -5  -1  173.01   11.47
 -11  -5  -1  186.03    9.59
 -11  -5   0   50.41    6.21
 -11  -5   1  121.77    9.04
 -11  -5   1  118.72    9.73
 -11  -5   2   52.45    5.93
 -11  -5   2   63.36    7.12
 -11  -5   3   77.82    6.53
 -11  -5   3   95.39    8.37
 -11  -5   4   41.90    5.82
 -11  -5   5    0.48    2.67
 -11  -5   6  138.12    8.91
 -11  -5   7   17.69    3.68
 -11  -5   8   61.13    5.38
 -11  -5   9  317.09   10.91
 -11  -5  10  110.94    5.39
 -11  -4 -10    4.19    2.21
 -11  -4  -9   41.40    4.99
 -11  -4  -8   23.12    4.24
 -11  -4  -7   72.99    7.20
 -11  -4  -6   99.20    8.38
 -11  -4  -5  103.36    8.75
 -11  -4  -4   20.48    5.06
 -11  -4  -3  253.53   13.90
 -11  -4  -2   59.63    7.26
 -11  -4  -1  464.00   19.05
 -11  -4  -1  473.61   15.43
 -11  -4   0  253.31   13.57
 -11  -4   1  382.80   16.24
 -11  -4   1  361.47   16.76
 -11  -4   2  110.76    8.38
 -11  -4   2  116.82    9.34
 -11  -4   3   51.78    5.51
 -11  -4   3   55.96    6.51
 -11  -4   4   36.67    4.31
 -11  -4   4   41.64    5.61
 -11  -4   4   36.71    4.31
 -11  -4   5    3.62    2.98
 -11  -4   5   -0.83    2.25
 -11  -4   6   13.24    3.29
 -11  -4   7   52.69    5.39
 -11  -4   8  203.56    9.53
 -11  -4   9  117.11    6.52
 -11  -4  10  327.42   10.02
 -11  -3 -11   10.51    3.45
 -11  -3 -10  152.50    8.11
 -11  -3 -10  167.56   10.54
 -11  -3  -9    3.32    2.75
 -11  -3  -9    7.16    3.39
 -11  -3  -8  228.23   11.76
 -11  -3  -8  235.19   12.69
 -11  -3  -7  131.01    9.24
 -11  -3  -7  126.66    9.41
 -11  -3  -6  185.96   11.42
 -11  -3  -6  165.49   10.61
 -11  -3  -5   37.31    5.76
 -11  -3  -4  194.79   12.21
 -11  -3  -3    6.76    4.32
 -11  -3  -2  328.33   16.06
 -11  -3  -1   43.26    6.36
 -11  -3   0  454.90   18.43
 -11  -3   0  455.48   18.31
 -11  -3   1  100.40    8.40
 -11  -3   1   95.48    8.30
 -11  -3   2  111.52    8.35
 -11  -3   2   99.72    8.29
 -11  -3   3   11.36    3.42
 -11  -3   3    7.59    3.01
 -11  -3   4   71.31    5.82
 -11  -3   4   66.13    6.61
 -11  -3   5   24.46    4.21
 -11  -3   5   21.79    3.86
 -11  -3   6   40.64    5.00
 -11  -3   6   46.27    4.67
 -11  -3   7  160.20    9.07
 -11  -3   7  167.23    7.52
 -11  -3   8   83.74    6.10
 -11  -3   9  222.39    8.91
 -11  -3  10   81.23    4.59
 -11  -2 -13   10.72    2.89
 -11  -2 -12    8.07    3.14
 -11  -2 -11  162.69    9.81
 -11  -2 -10    4.88    2.54
 -11  -2 -10    6.19    3.35
 -11  -2  -9  119.33    7.76
 -11  -2  -9  106.98    8.54
 -11  -2  -8   12.96    4.17
 -11  -2  -8    8.80    3.49
 -11  -2  -7  246.66   12.70
 -11  -2  -7  224.52   12.26
 -11  -2  -6   23.64    4.94
 -11  -2  -6   20.70    4.20
 -11  -2  -5  250.32   13.39
 -11  -2  -5  247.87   12.46
 -11  -2  -4   10.98    4.46
 -11  -2  -3  232.27   13.41
 -11  -2  -2   53.46    6.85
 -11  -2  -1  219.74   12.88
 -11  -2   0   32.40    5.49
 -11  -2   0   38.96    5.36
 -11  -2   1  124.02    9.24
 -11  -2   1  107.87    8.23
 -11  -2   2    2.06    3.09
 -11  -2   2    2.06    2.68
 -11  -2   3   72.81    6.44
 -11  -2   3   80.77    7.11
 -11  -2   4   49.05    5.11
 -11  -2   4   42.67    5.11
 -11  -2   5   67.36    6.19
 -11  -2   5   90.90    7.01
 -11  -2   6  216.89   10.34
 -11  -2   6  213.64   10.03
 -11  -2   7   51.60    5.06
 -11  -2   7   67.26    5.20
 -11  -2   8  148.27    7.49
 -11  -2   8  166.31    7.16
 -11  -2   9   55.88    4.10
 -11  -2   9   53.46    3.24
 -11  -2  10    2.84    1.20
 -11  -1 -14   49.89    4.28
 -11  -1 -13   -0.64    2.03
 -11  -1 -12   73.55    6.30
 -11  -1 -11   42.82    5.19
 -11  -1 -10  281.06   10.66
 -11  -1 -10  266.03   12.68
 -11  -1  -9   77.63    6.30
 -11  -1  -9   80.96    7.30
 -11  -1  -8  282.69   12.62
 -11  -1  -8  270.40   13.18
 -11  -1  -7    7.56    3.79
 -11  -1  -7    4.05    3.03
 -11  -1  -6  366.59   15.89
 -11  -1  -6  352.03   14.97
 -11  -1  -5    6.04    4.17
 -11  -1  -5    3.29    2.61
 -11  -1  -4  248.89   13.63
 -11  -1  -4  231.25   11.27
 -11  -1  -3    9.78    4.31
 -11  -1  -2   87.16    8.35
 -11  -1  -2   73.42    6.33
 -11  -1  -1   72.02    7.72
 -11  -1  -1   63.25    6.02
 -11  -1   0   58.87    7.05
 -11  -1   0   51.51    5.44
 -11  -1   1    7.36    4.03
 -11  -1   1    0.26    2.20
 -11  -1   2   54.07    6.02
 -11  -1   2   49.46    5.24
 -11  -1   3   36.17    4.76
 -11  -1   3   16.84    3.39
 -11  -1   4  196.23    9.26
 -11  -1   4  186.64    9.41
 -11  -1   5  204.42    9.63
 -11  -1   5  237.38   11.43
 -11  -1   6   88.79    5.97
 -11  -1   6   92.72    6.84
 -11  -1   7  248.97    9.45
 -11  -1   7  249.18   10.32
 -11  -1   8   80.51    4.91
 -11  -1   8   96.29    5.71
 -11  -1   9   71.84    3.81
 -11  -1   9   73.04    4.02
 -11   0 -14    3.48    1.77
 -11   0 -13  104.51    6.42
 -11   0 -12    3.82    2.39
 -11   0 -11  166.31    9.20
 -11   0 -10   33.60    3.76
 -11   0 -10   32.59    4.50
 -11   0  -9  160.01    8.41
 -11   0  -9  147.14    9.13
 -11   0  -8    4.04    2.96
 -11   0  -8    1.20    2.53
 -11   0  -7  334.62   14.19
 -11   0  -7  317.73   13.73
 -11   0  -6    5.90    3.66
 -11   0  -6    3.16    2.38
 -11   0  -5  676.07   22.38
 -11   0  -5  648.03   19.66
 -11   0  -4   26.30    5.30
 -11   0  -4   18.10    3.44
 -11   0  -3  398.56   17.30
 -11   0  -2  109.02    9.15
 -11   0  -1   93.71    8.57
 -11   0   0   15.92    4.48
 -11   0   0   12.69    2.61
 -11   0   1   13.03    4.22
 -11   0   1   13.76    2.90
 -11   0   2   38.18    5.39
 -11   0   2   30.95    3.72
 -11   0   3  150.35    8.46
 -11   0   3  136.49    7.26
 -11   0   4   16.55    3.12
 -11   0   4   15.95    2.84
 -11   0   4   15.15    3.94
 -11   0   5  250.92    9.39
 -11   0   5  279.92   12.32
 -11   0   6   91.89    5.10
 -11   0   6   99.32    6.99
 -11   0   7   85.18    4.31
 -11   0   7   93.48    6.16
 -11   0   8   84.03    5.18
 -11   0   9   20.97    2.43
 -11   1 -14  104.80    4.93
 -11   1 -13    8.88    2.07
 -11   1 -12  165.60    7.95
 -11   1 -11   12.25    3.00
 -11   1 -10  100.00    5.30
 -11   1 -10   98.38    6.90
 -11   1  -9    3.55    2.44
 -11   1  -9    5.06    2.58
 -11   1  -8   71.85    5.94
 -11   1  -8   65.74    5.97
 -11   1  -7    7.13    3.43
 -11   1  -7    0.82    2.36
 -11   1  -6  331.73   14.27
 -11   1  -6  330.25   12.88
 -11   1  -5   11.79    4.20
 -11   1  -5    2.88    2.16
 -11   1  -4  378.96   16.17
 -11   1  -3   48.26    6.27
 -11   1  -2  328.17   15.10
 -11   1  -1   18.67    4.72
 -11   1   0   57.12    6.49
 -11   1   1    6.00    3.43
 -11   1   2  106.61    7.61
 -11   1   3   52.63    5.01
 -11   1   4  230.95    8.87
 -11   1   4  227.24   11.29
 -11   1   5   26.47    4.26
 -11   1   6  162.10    8.38
 -11   1   7   12.91    2.80
 -11   1   8   24.35    2.88
 -11   2 -13  203.89    6.93
 -11   2 -12   15.48    2.41
 -11   2 -11  160.58    7.44
 -11   2 -10   -0.71    1.88
 -11   2  -9  199.37    7.99
 -11   2  -9  181.89    8.58
 -11   2  -8    4.22    2.60
 -11   2  -8    1.69    2.00
 -11   2  -7  261.44   11.28
 -11   2  -7  273.01   10.66
 -11   2  -6    2.62    3.44
 -11   2  -6   -1.16    2.03
 -11   2  -5  147.00    9.13
 -11   2  -5  129.98    6.58
 -11   2  -4   64.75    6.77
 -11   2  -3   86.50    7.54
 -11   2  -2   51.29    5.92
 -11   2  -1   58.26    6.42
 -11   2   0   24.76    4.50
 -11   2   1  135.41    8.50
 -11   2   2   50.84    4.95
 -11   2   3  252.29    9.66
 -11   2   3  264.25   11.67
 -11   2   4   50.18    3.58
 -11   2   4   57.78    5.35
 -11   2   5   89.63    6.17
 -11   2   6   20.10    3.21
 -11   2   7   63.68    4.15
 -11   3 -11    0.00    1.31
 -11   3 -10   88.52    4.84
 -11   3  -9    2.46    1.62
 -11   3  -9   -0.34    1.45
 -11   3  -8  253.80    8.96
 -11   3  -8  239.87    8.67
 -11   3  -7   36.34    4.07
 -11   3  -7   27.01    2.97
 -11   3  -6  211.86    9.67
 -11   3  -5   25.36    4.04
 -11   3  -4   98.99    7.24
 -11   3  -3   16.19    3.86
 -11   3  -2   37.85    4.93
 -11   3  -1    5.12    3.11
 -11   3   0  357.42   13.34
 -11   3   1   49.56    4.97
 -11   3   1   47.69    4.75
 -11   3   2  394.49   12.21
 -11   3   2  410.28   13.58
 -11   3   3   67.12    4.20
 -11   3   3   71.59    5.32
 -11   3   4  111.99    6.16
 -11   3   5  137.26    6.60
 -11   3   6    7.41    1.92
 -11   4  -8   13.39    1.81
 -11   4  -7  253.33    8.41
 -11   4  -6   89.68    5.35
 -11   4  -5   48.64    4.43
 -11   4  -4    4.23    2.61
 -11   4  -3   17.03    3.25
 -11   4  -2    3.15    2.40
 -11   4  -1  185.00    8.54
 -11   4  -1  180.77    7.46
 -11   4   0    9.61    2.70
 -11   4   0   -2.08    2.00
 -11   4   1  509.48   13.43
 -11   4   1  505.43   13.17
 -11   4   2   52.98    3.54
 -11   4   2   37.60    3.30
 -11   4   3  211.06    7.04
 -11   5  -5   15.68    2.26
 -11   5  -4   33.41    3.19
 -11   5  -3    9.71    2.31
 -11   5  -2  105.06    5.29
 -11   5  -1   27.64    2.87
 -11   5   0  204.14    6.64
 -10 -13   3   95.05    4.87
 -10 -13   4  138.18    5.47
 -10 -12   5    6.97    1.90
 -10 -12   6  102.18    5.15
 -10 -12   7    3.39    1.25
 -10 -11 -10   13.70    2.56
 -10 -11  -9    2.13    1.91
 -10 -11  -8   66.54    5.73
 -10 -11  -7  107.02    7.52
 -10 -11  -6  186.44   10.16
 -10 -11  -5  195.62   10.74
 -10 -11  -4  145.36    9.30
 -10 -11   6   11.70    2.52
 -10 -11   7   63.98    4.57
 -10 -11   8    9.32    1.85
 -10 -10 -12   -0.72    1.49
 -10 -10 -11   29.08    3.42
 -10 -10 -10    1.89    1.83
 -10 -10  -9  148.55    8.70
 -10 -10  -8   31.28    4.67
 -10 -10  -7  182.84   10.54
 -10 -10  -6   94.63    7.89
 -10 -10  -5  188.56   11.07
 -10 -10  -4   69.12    6.91
 -10 -10  -3   95.84    7.95
 -10 -10  -2   31.56    4.84
 -10 -10  -1   67.82    6.49
 -10 -10   0   98.23    6.65
 -10 -10   1   78.87    5.94
 -10 -10   2  212.12    9.32
 -10 -10   7   96.46    6.37
 -10 -10   8   99.88    5.77
 -10 -10   9  144.81    5.98
 -10  -9 -13    2.11    1.59
 -10  -9 -12   26.65    3.47
 -10  -9 -11   21.18    3.60
 -10  -9 -10  217.84   10.78
 -10  -9  -9   97.28    7.62
 -10  -9  -8  164.68   10.22
 -10  -9  -7   87.39    7.79
 -10  -9  -6  244.83   13.02
 -10  -9  -5   12.70    3.99
 -10  -9  -4    8.82    3.29
 -10  -9  -3    8.21    3.24
 -10  -9  -2  130.68    9.31
 -10  -9  -1   64.02    6.61
 -10  -9   0  218.71   11.46
 -10  -9   1  309.53   13.67
 -10  -9   2   33.58    4.42
 -10  -9   3  239.51   11.28
 -10  -9   4    7.78    2.53
 -10  -9   5   83.31    6.21
 -10  -9   6   10.30    2.42
 -10  -9   7   71.29    4.81
 -10  -9   8  218.51    9.39
 -10  -9   9   59.45    4.30
 -10  -9  10  127.20    5.16
 -10  -8 -14    5.78    1.90
 -10  -8 -13   34.51    3.77
 -10  -8 -12    1.26    2.22
 -10  -8 -11  272.32   12.26
 -10  -8 -10  120.83    8.74
 -10  -8  -9  523.81   19.04
 -10  -8  -8  547.84   20.08
 -10  -8  -7  194.35   11.76
 -10  -8  -6   71.77    7.45
 -10  -8  -5   70.61    7.41
 -10  -8  -4    5.77    3.38
 -10  -8  -3   41.64    5.97
 -10  -8  -2    3.36    2.57
 -10  -8  -1  229.98   12.03
 -10  -8   0  266.51   12.61
 -10  -8   1   96.21    7.23
 -10  -8   2  210.34   11.75
 -10  -8   2  190.24    9.67
 -10  -8   3   45.94    5.70
 -10  -8   4  122.48    8.68
 -10  -8   5   12.54    3.14
 -10  -8   6   93.28    6.93
 -10  -8   7  287.07   11.70
 -10  -8   8  280.46   10.49
 -10  -8   8  243.12   10.33
 -10  -8   9   67.51    4.73
 -10  -8   9   76.09    4.84
 -10  -8  10   61.05    3.45
 -10  -8  10   55.93    3.66
 -10  -7 -15    9.76    1.92
 -10  -7 -14    9.46    2.37
 -10  -7 -13   12.75    3.00
 -10  -7 -12  190.60    9.98
 -10  -7  -6  278.45   14.46
 -10  -7  -5   -3.02    4.22
 -10  -7  -4   82.25    7.93
 -10  -7  -4   91.75    8.34
 -10  -7  -3   92.62    8.55
 -10  -7  -3   98.53    8.35
 -10  -7  -2  156.52   10.82
 -10  -7  -2  150.37   10.06
 -10  -7  -1   97.48    8.98
 -10  -7  -1  125.29    8.74
 -10  -7   0  211.84   12.95
 -10  -7   0  229.76   11.52
 -10  -7   1  234.77   11.27
 -10  -7   2  189.54   12.02
 -10  -7   2  257.31   10.90
 -10  -7   3   16.40    4.33
 -10  -7   4  224.25   12.39
 -10  -7   5  116.68    8.88
 -10  -7   6  181.53   10.57
 -10  -7   7  227.87   11.24
 -10  -7   8   67.21    5.38
 -10  -7   8   79.08    6.29
 -10  -7   9   92.26    5.56
 -10  -7   9   95.05    6.31
 -10  -7  10   -0.37    1.07
 -10  -7  10    2.95    2.01
 -10  -7  11   60.95    3.71
 -10  -6 -15   22.90    2.82
 -10  -6  -8   36.08    5.26
 -10  -6  -7  141.60   10.06
 -10  -6  -6    4.95    3.22
 -10  -6  -5   -0.30    3.92
 -10  -6  -4  142.26   10.42
 -10  -6  -3   42.09    6.16
 -10  -6  -2  118.37    9.63
 -10  -6  -2  115.80    8.77
 -10  -6  -1   92.99    8.95
 -10  -6  -1  102.16    7.97
 -10  -6   0   50.79    6.75
 -10  -6   0   64.63    6.17
 -10  -6   1  249.50   13.33
 -10  -6   1  235.11   10.93
 -10  -6   2  131.55    9.51
 -10  -6   3  468.86   17.61
 -10  -6   3  445.15   19.00
 -10  -6   4   53.60    6.68
 -10  -6   5  216.14   12.35
 -10  -6   6  330.49   15.09
 -10  -6   7   89.20    7.60
 -10  -6   8   69.86    5.26
 -10  -6   8   68.15    6.52
 -10  -6   9   10.42    3.13
 -10  -6   9    6.59    1.86
 -10  -6  10   69.72    5.48
 -10  -6  11    8.20    2.20
 -10  -6  12  162.89    5.96
 -10  -5 -16   33.37    2.86
 -10  -5 -10  293.17   12.53
 -10  -5  -9   56.32    6.03
 -10  -5  -8    3.88    2.96
 -10  -5  -7    2.78    3.16
 -10  -5  -6  114.41    9.55
 -10  -5  -5   93.75    8.49
 -10  -5  -4  305.22   15.33
 -10  -5  -3  371.55   16.96
 -10  -5  -2  585.58   21.99
 -10  -5  -1  248.20   13.92
 -10  -5   0  118.80    9.63
 -10  -5   0  110.06    7.60
 -10  -5   1  104.34    8.78
 -10  -5   2   47.29    6.15
 -10  -5   3   47.22    5.88
 -10  -5   3   37.89    6.07
 -10  -5   4  139.28    9.08
 -10  -5   4  160.10   11.14
 -10  -5   5  163.04   11.22
 -10  -5   6  108.50    8.98
 -10  -5   7   73.07    7.34
 -10  -5   8   91.55    7.70
 -10  -5   9  144.51    9.09
 -10  -5  10    1.47    2.19
 -10  -5  11  145.50    7.44
 -10  -5  12   21.97    2.68
 -10  -4 -12   95.18    7.93
 -10  -4 -11  253.49   13.56
 -10  -4 -10  115.83    7.81
 -10  -4 -10  127.17    9.97
 -10  -4  -9    6.19    3.05
 -10  -4  -9   12.29    4.34
 -10  -4  -8   -0.88    3.11
 -10  -4  -8    0.53    3.38
 -10  -4  -7   89.18    9.50
 -10  -4  -7   41.87    6.15
 -10  -4  -6   52.92    6.76
 -10  -4  -6   47.38    6.35
 -10  -4  -5  561.34   21.07
 -10  -4  -5  557.18   20.71
 -10  -4  -4   95.29    8.83
 -10  -4  -3  678.62   23.71
 -10  -4  -2  170.46   11.54
 -10  -4  -1  319.61   15.77
 -10  -4   0  159.65   11.14
 -10  -4   1   94.57    8.66
 -10  -4   2  103.78    8.77
 -10  -4   3   93.08    7.92
 -10  -4   3   82.97    8.42
 -10  -4   4  165.29    9.96
 -10  -4   4  173.43   11.62
 -10  -4   5  178.70    9.52
 -10  -4   5  204.08   12.48
 -10  -4   5  192.24   10.05
 -10  -4   6  238.21   13.46
 -10  -4   7   67.00    7.00
 -10  -4   8  102.44    8.35
 -10  -4   9   39.47    5.26
 -10  -4  10  327.21   13.11
 -10  -4  11   40.72    4.25
 -10  -4  12  163.65    7.10
 -10  -4  13   54.32    3.19
 -10  -3 -14  383.13   14.57
 -10  -3 -13    8.23    3.46
 -10  -3 -12  178.07   10.97
 -10  -3 -11   14.35    4.19
 -10  -3 -10   14.33    3.50
 -10  -3 -10   17.51    4.41
 -10  -3  -9   33.41    4.88
 -10  -3  -9   25.10    5.02
 -10  -3  -8   74.97    7.01
 -10  -3  -8   84.46    8.32
 -10  -3  -7   48.23    6.43
 -10  -3  -7   40.18    5.95
 -10  -3  -6  254.19   13.54
 -10  -3  -6  223.04   13.02
 -10  -3  -5   63.13    7.19
 -10  -3  -5   36.03    5.67
 -10  -3  -4  245.60   13.82
 -10  -3  -4  246.09   13.01
 -10  -3  -3  136.05   10.32
 -10  -3  -3  143.71    9.66
 -10  -3  -2  362.26   16.75
 -10  -3  -1   60.50    7.38
 -10  -3   0  116.28    9.53
 -10  -3   1   88.98    8.42
 -10  -3   2  361.18   16.06
 -10  -3   2  343.59   16.35
 -10  -3   3   68.79    6.87
 -10  -3   3   53.43    6.94
 -10  -3   4   63.75    6.39
 -10  -3   4   60.91    7.11
 -10  -3   5   69.12    6.11
 -10  -3   5   75.20    7.79
 -10  -3   6  110.76    9.14
 -10  -3   6  127.79    8.64
 -10  -3   7   95.68    8.19
 -10  -3   7   84.53    6.80
 -10  -3   8   79.86    7.17
 -10  -3   8   85.67    6.35
 -10  -3   9  176.29   10.21
 -10  -3   9  181.61    8.27
 -10  -3  10   93.12    6.89
 -10  -3  11  221.06    9.65
 -10  -3  12  108.84    5.76
 -10  -3  13   15.85    1.97
 -10  -2 -15  255.15   10.56
 -10  -2 -14   -1.93    2.51
 -10  -2 -13  222.01   11.71
 -10  -2 -12    4.09    3.33
 -10  -2 -11   61.41    7.20
 -10  -2 -10    4.63    2.89
 -10  -2 -10    4.91    3.56
 -10  -2  -9   41.41    5.54
 -10  -2  -9   31.47    5.83
 -10  -2  -8  164.67   10.41
 -10  -2  -8  180.92   11.76
 -10  -2  -7  230.01   12.78
 -10  -2  -7  245.65   13.50
 -10  -2  -6   13.74    4.47
 -10  -2  -6   17.36    4.42
 -10  -2  -5  236.57   13.65
 -10  -2  -5  252.01   13.23
 -10  -2  -4  214.86   12.96
 -10  -2  -4  177.35   10.93
 -10  -2  -3  206.84   12.95
 -10  -2  -3  179.00   10.72
 -10  -2  -2    5.45    4.22
 -10  -2  -2    0.68    2.20
 -10  -2  -1  415.49   18.11
 -10  -2   0  268.27   14.29
 -10  -2   1  174.39   11.37
 -10  -2   2  101.70    8.64
 -10  -2   2   90.05    8.15
 -10  -2   3   71.60    7.13
 -10  -2   3   68.93    7.15
 -10  -2   4  137.98    9.13
 -10  -2   4  115.81    9.14
 -10  -2   5    2.35    2.68
 -10  -2   5    6.14    3.18
 -10  -2   6  160.16   10.41
 -10  -2   6  145.24    9.75
 -10  -2   7   69.73    6.92
 -10  -2   7   47.61    5.62
 -10  -2   8   93.48    7.55
 -10  -2   8   87.53    6.99
 -10  -2   9   43.60    5.14
 -10  -2   9   53.45    5.15
 -10  -2  10  133.34    7.90
 -10  -2  10  135.39    6.97
 -10  -2  11  121.94    6.87
 -10  -2  12   31.80    3.10
 -10  -1 -16  294.16    9.74
 -10  -1 -15    0.14    1.86
 -10  -1 -14  189.80    9.88
 -10  -1 -13    3.93    2.46
 -10  -1 -12   49.38    6.03
 -10  -1 -11    1.75    3.20
 -10  -1 -10  125.99    8.05
 -10  -1 -10  153.40   10.73
 -10  -1  -9   18.51    4.28
 -10  -1  -9   15.17    4.53
 -10  -1  -8  535.66   19.25
 -10  -1  -8  583.77   21.50
 -10  -1  -7  143.85   10.03
 -10  -1  -7  138.53   10.19
 -10  -1  -6  439.81   17.98
 -10  -1  -6  401.57   17.18
 -10  -1  -5   41.62    6.37
 -10  -1  -5   48.05    6.16
 -10  -1  -4  203.99   12.67
 -10  -1  -4  214.75   11.87
 -10  -1  -3   55.61    7.21
 -10  -1  -3   42.00    5.51
 -10  -1  -2   71.36    7.99
 -10  -1  -2   66.19    6.03
 -10  -1  -1   19.58    5.04
 -10  -1   0  247.52   13.78
 -10  -1   1  118.88    9.55
 -10  -1   1  112.56    8.47
 -10  -1   2  204.18   12.16
 -10  -1   2  234.49   13.78
 -10  -1   3  110.80    8.68
 -10  -1   3   95.96    7.93
 -10  -1   4  232.95   11.92
 -10  -1   4  222.89   12.05
 -10  -1   5  278.39   11.89
 -10  -1   5  253.67   12.80
 -10  -1   6   87.72    7.38
 -10  -1   6   80.43    7.61
 -10  -1   7  179.85   10.17
 -10  -1   7  178.63   10.70
 -10  -1   8   45.26    5.04
 -10  -1   8   54.31    5.88
 -10  -1   9  217.13   10.12
 -10  -1   9  199.96    9.88
 -10  -1  10   89.69    6.02
 -10  -1  10   91.88    6.06
 -10  -1  11   28.82    3.24
 -10  -1  12    3.81    1.48
 -10   0 -16   -2.35    1.67
 -10   0 -15  231.02    9.57
 -10   0 -14   -0.26    2.24
 -10   0 -13    1.29    2.85
 -10   0 -12    5.02    3.35
 -10   0 -11   30.98    5.26
 -10   0 -10    7.40    3.20
 -10   0 -10   -2.16    3.33
 -10   0  -9  336.48   14.02
 -10   0  -9  369.88   16.42
 -10   0  -8    5.96    3.40
 -10   0  -8    6.23    3.58
 -10   0  -7  875.75   26.34
 -10   0  -7  910.11   27.34
 -10   0  -6   33.61    5.80
 -10   0  -6   28.13    5.24
 -10   0  -5  383.89   17.57
 -10   0  -5  394.55   16.22
 -10   0  -4  130.04   10.23
 -10   0  -4  138.76    9.39
 -10   0  -3  178.43   12.14
 -10   0  -3  161.61    9.69
 -10   0  -2   28.33    5.55
 -10   0  -1   61.53    7.31
 -10   0  -1   57.66    5.93
 -10   0   0   37.44    6.34
 -10   0   0   38.04    4.78
 -10   0   1  154.39   10.74
 -10   0   1  140.66    8.86
 -10   0   2    3.12    3.57
 -10   0   2    2.83    2.41
 -10   0   3  169.98   10.48
 -10   0   3  179.76   10.04
 -10   0   4   83.29    7.13
 -10   0   4   85.33    6.94
 -10   0   5  207.84   10.04
 -10   0   5  204.35   10.53
 -10   0   6  130.11    8.17
 -10   0   6  123.19    9.26
 -10   0   7   85.64    6.41
 -10   0   7   89.75    7.84
 -10   0   8  125.00    7.38
 -10   0   8  122.23    8.61
 -10   0   9   77.29    5.44
 -10   0   9   85.69    6.66
 -10   0  10   26.77    3.09
 -10   0  10   31.29    4.04
 -10   0  11    9.83    1.89
 -10   1 -16  169.40    6.33
 -10   1 -15    6.23    2.07
 -10   1 -14   35.91    4.40
 -10   1 -13   47.30    5.27
 -10   1 -12   37.90    5.13
 -10   1 -11    5.22    2.98
 -10   1 -10  261.11   10.86
 -10   1 -10  284.08   13.74
 -10   1  -9    3.97    3.26
 -10   1  -9    1.36    3.12
 -10   1  -8  262.54   12.56
 -10   1  -8  264.61   13.64
 -10   1  -7   23.64    4.79
 -10   1  -7   28.62    5.07
 -10   1  -6  200.60   12.04
 -10   1  -6  210.82   11.63
 -10   1  -5   82.45    8.07
 -10   1  -5   73.06    6.90
 -10   1  -4   47.11    6.74
 -10   1  -4   47.24    5.45
 -10   1  -3  227.39   13.49
 -10   1  -3  209.94   10.40
 -10   1  -2  197.85   12.59
 -10   1  -1   69.30    7.81
 -10   1   0  249.99   13.87
 -10   1   1   53.43    6.73
 -10   1   2  167.36   10.78
 -10   1   3   28.30    5.20
 -10   1   4  223.55   11.14
 -10   1   4  221.76    9.72
 -10   1   5   81.59    6.17
 -10   1   5   73.51    5.62
 -10   1   5   78.67    7.57
 -10   1   6  120.95    6.89
 -10   1   6  118.52    9.07
 -10   1   7   57.98    4.58
 -10   1   7   51.53    6.12
 -10   1   8   54.00    4.03
 -10   1   8   55.38    5.85
 -10   1   9   36.12    2.99
 -10   1   9   43.77    4.84
 -10   1  10   13.72    3.11
 -10   2 -15   72.64    4.42
 -10   2 -14    0.70    2.01
 -10   2 -13  199.73    9.62
 -10   2 -12   41.89    5.07
 -10   2 -11  410.26   15.72
 -10   2 -10    5.02    2.40
 -10   2 -10    1.69    2.70
 -10   2  -9  340.00   13.04
 -10   2  -9  362.64   15.15
 -10   2  -8    6.05    3.29
 -10   2  -8    1.44    2.79
 -10   2  -7  220.62   11.81
 -10   2  -7  197.85   11.09
 -10   2  -6    4.04    3.50
 -10   2  -6    8.88    3.18
 -10   2  -5   35.06    5.78
 -10   2  -5   36.35    4.89
 -10   2  -4  131.53   10.08
 -10   2  -4  125.78    8.04
 -10   2  -3  474.78   19.54
 -10   2  -2  140.04   10.72
 -10   2  -1  288.86   14.88
 -10   2   0  105.09    8.97
 -10   2   1  161.73   10.68
 -10   2   2   68.25    7.15
 -10   2   3   86.66    7.20
 -10   2   4   25.98    4.24
 -10   2   5  199.39    8.84
 -10   2   5  190.44   11.38
 -10   2   6   72.10    6.98
 -10   2   7   88.43    7.16
 -10   2   8   29.62    4.37
 -10   2   9   44.28    4.47
 -10   2  10   66.76    4.49
 -10   3 -14   87.21    4.85
 -10   3 -13    1.24    1.79
 -10   3 -12  384.00   13.23
 -10   3 -11    4.10    2.80
 -10   3 -10  378.97   14.23
 -10   3  -9    6.74    2.79
 -10   3  -9    9.71    3.31
 -10   3  -8   82.87    6.50
 -10   3  -8   74.44    6.42
 -10   3  -7    3.28    3.35
 -10   3  -7    2.23    2.53
 -10   3  -6   68.05    6.94
 -10   3  -6   81.35    6.49
 -10   3  -5   -2.04    3.62
 -10   3  -5    2.74    2.14
 -10   3  -4  232.81   12.94
 -10   3  -3   15.85    4.80
 -10   3  -2  499.45   19.72
 -10   3  -1   53.40    6.67
 -10   3   0  230.56   12.61
 -10   3   1   55.63    6.51
 -10   3   2  142.19    9.28
 -10   3   3   74.26    6.29
 -10   3   4  115.61    7.10
 -10   3   4  118.58    8.55
 -10   3   5   85.28    7.15
 -10   3   6  109.40    7.50
 -10   3   7   42.87    4.88
 -10   3   8   17.92    3.40
 -10   3   9    7.12    2.44
 -10   4 -13  244.26    7.92
 -10   4 -12   16.57    2.63
 -10   4 -11  330.97   11.34
 -10   4 -10    8.95    2.53
 -10   4  -9  151.89    7.06
 -10   4  -9  153.82    8.01
 -10   4  -8   64.40    5.41
 -10   4  -8   69.26    5.44
 -10   4  -7   49.87    5.32
 -10   4  -7   56.37    5.01
 -10   4  -6   28.41    4.71
 -10   4  -6   31.57    3.92
 -10   4  -5   92.62    7.56
 -10   4  -4  174.91   10.67
 -10   4  -3  201.06   11.55
 -10   4  -2   -0.96    3.49
 -10   4  -1  178.84   10.82
 -10   4   0   18.45    4.26
 -10   4   1  201.59   10.81
 -10   4   2   26.01    4.42
 -10   4   2   18.60    3.60
 -10   4   3  261.73   10.63
 -10   4   3  260.68   11.35
 -10   4   4  135.83    6.73
 -10   4   4  127.14    7.77
 -10   4   5   29.38    3.90
 -10   4   6   25.63    3.56
 -10   4   7   27.31    3.35
 -10   4   8    9.28    2.17
 -10   5 -11   28.76    2.70
 -10   5 -10   85.38    4.69
 -10   5  -9    1.87    1.42
 -10   5  -9   -0.87    1.48
 -10   5  -8  163.62    6.98
 -10   5  -8  142.52    6.49
 -10   5  -7  117.74    6.65
 -10   5  -7  108.70    5.44
 -10   5  -6  184.21    8.99
 -10   5  -5  220.06   10.42
 -10   5  -4  391.41   14.62
 -10   5  -3   -1.64    2.93
 -10   5  -2  101.84    7.57
 -10   5  -1    0.64    2.74
 -10   5   0  119.64    7.81
 -10   5   0  111.95    6.39
 -10   5   1   27.61    4.18
 -10   5   1   19.36    3.10
 -10   5   2  194.96    8.66
 -10   5   2  183.59    8.01
 -10   5   3  135.11    6.50
 -10   5   3  137.07    6.74
 -10   5   4   42.26    2.95
 -10   5   4   54.14    4.13
 -10   5   5   48.93    3.56
 -10   6  -7  243.82    7.67
 -10   6  -6  122.38    6.01
 -10   6  -5  151.30    7.20
 -10   6  -4   14.17    3.03
 -10   6  -3  138.96    7.45
 -10   6  -2    1.64    2.19
 -10   6  -1   81.02    5.62
 -10   6   0    3.50    2.27
 -10   6   1  177.81    7.35
 -10   6   2   30.03    2.92
 -10   7  -4  110.34    4.74
 -10   7  -3    2.01    1.51
 -10   7  -2   89.11    4.48
 -10   7  -1   32.63    2.81
  -9 -14   1   91.46    3.91
  -9 -14   2  100.64    4.00
  -9 -13   4   14.56    2.66
  -9 -13   5  153.47    6.74
  -9 -13   6    7.21    1.76
  -9 -13   7  324.81    8.37
  -9 -12   6  368.99   12.71
  -9 -12   7   28.51    3.50
  -9 -12   8  220.58    7.95
  -9 -12   9    0.70    1.20
  -9 -11 -10   83.62    5.89
  -9 -11  -9    1.87    1.94
  -9 -11  -8  100.29    7.38
  -9 -11  -7   75.11    6.81
  -9 -11  -6   67.73    6.70
  -9 -11  -5  274.74   13.52
  -9 -11  -4  163.62   10.53
  -9 -11  -3  238.63   12.78
  -9 -11   7  185.42    9.52
  -9 -11   8   45.13    4.56
  -9 -11   9  109.01    6.02
  -9 -11  10    6.90    1.62
  -9 -10 -12   23.69    3.02
  -9 -10 -11  118.54    7.08
  -9 -10 -10   15.20    3.36
  -9 -10  -9  210.91   11.02
  -9 -10  -8   11.19    3.79
  -9 -10  -7  237.46   12.58
  -9 -10  -6  162.69   10.58
  -9 -10  -5   47.01    6.08
  -9 -10  -4  163.82   10.85
  -9 -10  -3  152.75   10.54
  -9 -10  -2   81.13    7.74
  -9 -10  -1   11.37    3.63
  -9 -10   0   19.84    4.15
  -9 -10   8    9.89    2.92
  -9 -10   9   83.04    6.04
  -9 -10  10  189.05    8.13
  -9 -10  11   69.76    4.08
  -9  -9 -13  102.94    5.91
  -9  -9 -12  122.99    7.26
  -9  -9 -11   85.29    6.69
  -9  -9 -10  115.24    8.25
  -9  -9  -9  171.28   10.37
  -9  -9  -8  302.84   14.45
  -9  -9  -7   67.47    7.10
  -9  -9  -6  241.94   13.27
  -9  -9  -5   32.84    5.41
  -9  -9  -4  118.59    9.38
  -9  -9  -3    2.61    2.98
  -9  -9  -2   16.81    4.00
  -9  -9  -1   42.04    5.89
  -9  -9   0   63.73    6.56
  -9  -9   1  413.22   16.38
  -9  -9   2   52.49    5.62
  -9  -9   3  687.45   20.94
  -9  -9   4   49.01    5.17
  -9  -9   5  347.15   13.35
  -9  -9   6   11.36    2.97
  -9  -9   8   35.72    5.02
  -9  -9   9   56.42    5.47
  -9  -9  10   91.65    6.20
  -9  -9  11  200.40    8.08
  -9  -9  12   70.56    3.79
  -9  -8 -13  287.59   11.27
  -9  -8 -12    4.03    2.21
  -9  -8 -11  188.76   10.36
  -9  -8 -10  104.67    8.25
  -9  -8  -9  612.66   21.17
  -9  -8  -8  277.55   13.96
  -9  -8  -7  330.81   15.62
  -9  -8  -6  345.65   16.12
  -9  -8  -5  233.49   13.04
  -9  -8  -4    5.26    3.27
  -9  -8  -3   56.57    6.69
  -9  -8  -2   16.40    3.93
  -9  -8  -1   55.14    6.27
  -9  -8   0   33.20    4.93
  -9  -8   1  224.63   11.67
  -9  -8   2  374.46   15.00
  -9  -8   3  132.98    9.28
  -9  -8   4  491.30   18.12
  -9  -8   5   50.78    5.79
  -9  -8   6   89.35    7.19
  -9  -8   7    7.19    2.68
  -9  -8   8   54.82    5.32
  -9  -8   9  109.92    6.83
  -9  -8   9   92.04    7.08
  -9  -8  10  331.55   12.73
  -9  -8  10  366.18   11.64
  -9  -8  11   32.09    2.94
  -9  -8  11   32.70    3.49
  -9  -8  12  144.37    6.01
  -9  -7 -14   74.18    5.51
  -9  -7 -13    3.73    2.42
  -9  -7  -6   85.29    8.00
  -9  -7  -5   21.77    4.79
  -9  -7  -4   55.10    6.48
  -9  -7  -3    0.66    3.43
  -9  -7  -3    8.10    3.60
  -9  -7  -2  241.23   13.71
  -9  -7  -2  285.77   13.75
  -9  -7  -1  217.06   12.47
  -9  -7  -1  214.29   11.83
  -9  -7   0  340.53   15.76
  -9  -7   0  328.60   14.61
  -9  -7   1  226.50   12.67
  -9  -7   1  234.92   11.74
  -9  -7   2   88.82    6.75
  -9  -7   3  344.51   15.60
  -9  -7   4   11.70    3.76
  -9  -7   5    8.80    3.47
  -9  -7   6  119.06    8.84
  -9  -7   7  114.13    8.61
  -9  -7   8   77.75    7.06
  -9  -7   9  258.54   11.84
  -9  -7   9  248.34   11.59
  -9  -7  10   32.54    4.08
  -9  -7  10   31.53    4.07
  -9  -7  11  160.99    7.67
  -9  -7  11  172.31    8.04
  -9  -7  12    6.92    1.64
  -9  -7  12    6.64    2.01
  -9  -6  -9  274.28   12.97
  -9  -6  -8  138.21    9.48
  -9  -6  -7   76.33    7.77
  -9  -6  -6   11.40    4.21
  -9  -6  -5   27.38    5.23
  -9  -6  -4   38.85    5.84
  -9  -6  -3  219.68   12.51
  -9  -6  -2  141.75   10.01
  -9  -6  -1  295.71   14.78
  -9  -6  -1  308.66   13.90
  -9  -6   0  538.61   20.15
  -9  -6   0  529.83   18.23
  -9  -6   1   88.95    8.17
  -9  -6   1   89.66    6.98
  -9  -6   2  121.90    9.26
  -9  -6   2  115.18    7.31
  -9  -6   3   23.97    4.46
  -9  -6   4    1.28    3.02
  -9  -6   4    5.61    3.01
  -9  -6   5   98.79    8.58
  -9  -6   6  174.93   11.39
  -9  -6   7  153.71   10.41
  -9  -6   8  443.73   17.72
  -9  -6   9    5.74    2.39
  -9  -6   9    8.53    3.21
  -9  -6  10  312.79   12.00
  -9  -6  10  332.91   13.85
  -9  -6  11    3.71    2.50
  -9  -6  11    1.66    1.86
  -9  -6  12   18.00    3.20
  -9  -6  13    8.55    2.26
  -9  -5 -11   30.68    5.06
  -9  -5 -10  418.24   17.73
  -9  -5  -9    1.51    2.66
  -9  -5  -9    1.84    3.14
  -9  -5  -8  339.50   15.06
  -9  -5  -8  354.08   16.24
  -9  -5  -7    2.99    3.11
  -9  -5  -7    5.41    3.26
  -9  -5  -6   25.75    5.07
  -9  -5  -6   20.44    4.39
  -9  -5  -5   10.66    4.15
  -9  -5  -5   -0.44    3.22
  -9  -5  -4  519.34   19.35
  -9  -5  -3  714.21   23.44
  -9  -5  -2  278.57   14.16
  -9  -5  -1  752.92   31.22
  -9  -5  -1  771.95   24.42
  -9  -5   0  298.45   14.49
  -9  -5   0  312.03   19.96
  -9  -5   1  440.41   17.88
  -9  -5   1  424.22   14.78
  -9  -5   2   42.05    5.85
  -9  -5   3    3.35    3.22
  -9  -5   4  155.92    9.64
  -9  -5   4  152.16   10.78
  -9  -5   5    6.41    2.99
  -9  -5   5    8.04    3.45
  -9  -5   6  170.68   11.42
  -9  -5   7  504.65   20.04
  -9  -5   8  124.49    9.58
  -9  -5   9  534.26   16.48
  -9  -5   9  534.35   19.94
  -9  -5  10   13.36    4.00
  -9  -5  11  193.24   10.47
  -9  -5  12   17.58    3.53
  -9  -5  13   90.77    5.71
  -9  -5  14   32.90    2.90
  -9  -4 -14   46.78    5.37
  -9  -4 -13  162.35   10.08
  -9  -4 -12   66.92    7.03
  -9  -4 -11  408.60   17.41
  -9  -4 -10  123.37    9.82
  -9  -4  -9  133.61    8.66
  -9  -4  -9  141.55   10.25
  -9  -4  -8   17.65    4.28
  -9  -4  -8   19.82    4.55
  -9  -4  -7   35.48    5.54
  -9  -4  -7   31.54    5.27
  -9  -4  -6   11.35    4.15
  -9  -4  -6   11.99    3.81
  -9  -4  -5  185.12   11.12
  -9  -4  -5  179.33   11.07
  -9  -4  -4  139.50    9.85
  -9  -4  -4  114.16    8.72
  -9  -4  -3  626.99   26.74
  -9  -4  -3  627.78   21.68
  -9  -4  -3  611.29   20.70
  -9  -4  -2  417.51   22.08
  -9  -4  -2  430.33   17.59
  -9  -4  -1  607.25   21.10
  -9  -4  -1  587.16   27.11
  -9  -4   0  100.55   11.31
  -9  -4   0   98.50    8.48
  -9  -4   1  137.49    9.94
  -9  -4   1  121.90   12.33
  -9  -4   2   23.97    5.39
  -9  -4   3  127.83    9.16
  -9  -4   4   31.80    4.95
  -9  -4   4   20.84    4.61
  -9  -4   5  243.29   11.25
  -9  -4   5  247.04   13.94
  -9  -4   6  194.33   12.31
  -9  -4   7   78.25    7.94
  -9  -4   8  306.56   15.35
  -9  -4   9   81.60    7.86
  -9  -4  10  173.57   10.82
  -9  -4  11   32.18    4.73
  -9  -4  12  173.75    9.44
  -9  -4  13   15.79    3.08
  -9  -4  14  134.70    6.22
  -9  -3 -15    5.62    2.64
  -9  -3 -14  299.72   13.51
  -9  -3 -13    6.96    3.17
  -9  -3 -12  151.41   10.28
  -9  -3 -11  121.82    9.63
  -9  -3 -10  159.55   10.98
  -9  -3  -9   95.32    7.37
  -9  -3  -9  103.78    8.99
  -9  -3  -8   48.06    5.93
  -9  -3  -8   43.95    6.31
  -9  -3  -7   69.91    7.32
  -9  -3  -7   72.83    7.58
  -9  -3  -6  171.91   10.77
  -9  -3  -6  149.10   10.22
  -9  -3  -5  234.14   12.84
  -9  -3  -5  257.64   13.22
  -9  -3  -4  738.99   23.80
  -9  -3  -4  705.13   26.74
  -9  -3  -4  742.79   23.45
  -9  -3  -3  323.78   14.94
  -9  -3  -3  333.06   18.25
  -9  -3  -3  305.77   13.81
  -9  -3  -2  136.82    9.79
  -9  -3  -2  137.90   12.19
  -9  -3  -2  118.40    8.27
  -9  -3  -1   18.85    4.98
  -9  -3  -1   11.56    4.05
  -9  -3  -1   10.30    2.85
  -9  -3   0    6.53    3.27
  -9  -3   0   17.27    4.54
  -9  -3   1    8.73    4.44
  -9  -3   1    0.30    2.67
  -9  -3   2    4.53    3.21
  -9  -3   3  211.14   11.79
  -9  -3   4  130.25    8.98
  -9  -3   4  121.59    9.61
  -9  -3   5  551.22   18.01
  -9  -3   5  557.01   21.17
  -9  -3   6  243.17   13.77
  -9  -3   7  294.62   15.23
  -9  -3   7  299.09   13.77
  -9  -3   8  173.36   11.52
  -9  -3   8  176.17   10.23
  -9  -3   9   50.37    6.40
  -9  -3   9   56.38    5.64
  -9  -3  10   18.35    4.42
  -9  -3  10   26.04    3.96
  -9  -3  11  126.86    8.87
  -9  -3  12   70.57    6.32
  -9  -3  13  182.00    8.86
  -9  -3  14    5.10    2.11
  -9  -2 -16    9.36    2.34
  -9  -2 -15  203.30   10.31
  -9  -2 -14    5.00    3.16
  -9  -2 -13  653.26   22.03
  -9  -2 -12   38.85    5.72
  -9  -2 -11   63.40    7.29
  -9  -2 -10   61.27    7.24
  -9  -2  -9   42.58    5.60
  -9  -2  -9   29.43    5.36
  -9  -2  -8   41.05    5.53
  -9  -2  -8   41.56    6.03
  -9  -2  -7  122.30    9.29
  -9  -2  -7  131.86    9.71
  -9  -2  -6  153.46   10.56
  -9  -2  -6  185.54   11.10
  -9  -2  -5  728.49   23.54
  -9  -2  -5  738.29   23.51
  -9  -2  -4  226.01   12.63
  -9  -2  -4  226.77   12.03
  -9  -2  -3  723.15   23.41
  -9  -2  -3  675.77   26.10
  -9  -2  -3  719.17   21.89
  -9  -2  -2  158.59   12.44
  -9  -2  -2  195.28   11.65
  -9  -2  -2  176.91    9.60
  -9  -2  -1   42.93    7.00
  -9  -2  -1   47.93    6.46
  -9  -2  -1   39.40    4.50
  -9  -2   0   38.52    7.01
  -9  -2   0   39.45    5.75
  -9  -2   1  235.60   16.43
  -9  -2   1  262.15   13.57
  -9  -2   2  281.09   14.04
  -9  -2   3  248.09   12.92
  -9  -2   3  242.77   13.08
  -9  -2   4  510.54   18.46
  -9  -2   4  545.94   20.24
  -9  -2   5  222.29   11.13
  -9  -2   5  256.87   13.64
  -9  -2   6  786.96   25.67
  -9  -2   7   93.26    8.41
  -9  -2   7   81.66    7.69
  -9  -2   8   39.43    5.95
  -9  -2   8   35.48    5.44
  -9  -2   9    6.68    3.66
  -9  -2   9    8.54    3.42
  -9  -2  10   53.98    6.28
  -9  -2  10   56.40    5.85
  -9  -2  11   94.72    7.64
  -9  -2  11   87.70    6.63
  -9  -2  12   61.83    5.87
  -9  -2  13  129.82    7.33
  -9  -2  14  174.44    7.20
  -9  -1 -17   22.46    2.78
  -9  -1 -16   94.09    6.29
  -9  -1 -15    2.81    2.29
  -9  -1 -14  385.64   15.58
  -9  -1 -13    7.52    3.51
  -9  -1 -12  295.80   14.65
  -9  -1 -11    1.86    3.54
  -9  -1 -10   88.69    8.41
  -9  -1  -9    2.83    2.91
  -9  -1  -9    1.66    3.08
  -9  -1  -8  101.11    8.14
  -9  -1  -8  118.26    9.44
  -9  -1  -7  152.86   10.03
  -9  -1  -7  143.08   10.22
  -9  -1  -6  535.12   19.53
  -9  -1  -6  532.86   19.65
  -9  -1  -5  202.37   11.91
  -9  -1  -5  202.21   11.71
  -9  -1  -4  407.25   17.06
  -9  -1  -4  410.91   16.39
  -9  -1  -3   36.43    5.76
  -9  -1  -3   29.68    4.63
  -9  -1  -2   56.77    6.81
  -9  -1  -2   64.00    6.11
  -9  -1  -1   21.16    4.99
  -9  -1  -1   21.24    5.04
  -9  -1   0   70.87    7.62
  -9  -1   0   94.13   10.05
  -9  -1   1   14.48    4.32
  -9  -1   2  426.62   17.42
  -9  -1   2  427.51   17.04
  -9  -1   3  321.76   14.76
  -9  -1   3  300.17   14.16
  -9  -1   4  477.15   17.90
  -9  -1   4  496.97   18.75
  -9  -1   5  392.63   15.19
  -9  -1   5  395.75   16.69
  -9  -1   6   95.64    8.20
  -9  -1   7  450.14   17.98
  -9  -1   7  405.91   17.82
  -9  -1   8    3.96    3.04
  -9  -1   8    0.20    3.71
  -9  -1   9   24.55    4.62
  -9  -1   9   22.91    4.79
  -9  -1  10   50.27    5.73
  -9  -1  10   49.57    5.96
  -9  -1  11  209.03   10.65
  -9  -1  11  205.04   10.20
  -9  -1  12   97.58    6.76
  -9  -1  12  103.84    6.60
  -9  -1  13   95.15    5.89
  -9  -1  14   34.18    3.03
  -9   0 -17   73.47    4.59
  -9   0 -16    9.28    2.64
  -9   0 -15  185.61    9.83
  -9   0 -14   31.70    4.71
  -9   0 -13  117.37    9.03
  -9   0 -12   27.75    5.23
  -9   0 -11   55.46    6.92
  -9   0 -10   66.00    7.32
  -9   0  -9  244.00   12.00
  -9   0  -9  257.21   14.09
  -9   0  -8   26.34    4.90
  -9   0  -8   19.23    4.48
  -9   0  -7  207.98   11.66
  -9   0  -7  210.50   12.32
  -9   0  -6  249.78   13.19
  -9   0  -6  252.60   13.09
  -9   0  -5  493.64   19.17
  -9   0  -5  492.60   18.77
  -9   0  -4  125.27    9.58
  -9   0  -4  120.23    8.82
  -9   0  -3   88.38    8.25
  -9   0  -3   93.18    7.39
  -9   0  -2   51.38    6.76
  -9   0  -2   53.70    5.32
  -9   0  -1   12.59    4.26
  -9   0   0   77.73    7.93
  -9   0   1  187.60   11.59
  -9   0   1  190.48   10.52
  -9   0   2  222.61   12.65
  -9   0   2  216.87   11.45
  -9   0   3  282.89   13.94
  -9   0   3  288.89   13.57
  -9   0   4  204.80   11.57
  -9   0   4  222.78   11.71
  -9   0   5  151.29    9.41
  -9   0   5  160.27    9.98
  -9   0   6   80.11    7.21
  -9   0   7   99.56    8.01
  -9   0   7   93.75    8.88
  -9   0   8   44.70    5.42
  -9   0   8   43.94    6.37
  -9   0   9   10.79    3.36
  -9   0   9    9.67    4.14
  -9   0  10  200.16   10.32
  -9   0  10  209.77   11.47
  -9   0  11   25.91    4.03
  -9   0  11   28.78    4.65
  -9   0  12   99.51    6.16
  -9   0  12  114.76    6.91
  -9   0  13    6.28    1.96
  -9   1 -17    2.04    1.50
  -9   1 -16  425.73   13.33
  -9   1 -15   93.08    6.86
  -9   1 -14  278.17   12.87
  -9   1 -13    1.97    2.98
  -9   1 -12   95.94    8.48
  -9   1 -11   18.24    4.54
  -9   1 -10  161.51   11.27
  -9   1  -9    7.90    3.36
  -9   1  -9    6.51    3.79
  -9   1  -8  539.37   19.19
  -9   1  -8  570.52   21.21
  -9   1  -7   45.31    5.95
  -9   1  -7   52.78    6.58
  -9   1  -6  378.78   16.33
  -9   1  -6  359.01   16.00
  -9   1  -5   12.43    4.28
  -9   1  -5   10.96    3.84
  -9   1  -4   98.58    8.74
  -9   1  -4  101.74    8.16
  -9   1  -3   34.26    5.79
  -9   1  -3   44.52    5.35
  -9   1  -2   -0.81    3.40
  -9   1  -1  187.07   12.01
  -9   1   0  495.52   19.71
  -9   1   1  544.06   20.66
  -9   1   2  383.28   16.91
  -9   1   2  410.66   14.73
  -9   1   3  192.36   11.45
  -9   1   3  193.48   10.07
  -9   1   4  395.18   16.30
  -9   1   4  401.86   15.23
  -9   1   5  110.16    8.05
  -9   1   5  115.15    7.91
  -9   1   6   45.17    5.24
  -9   1   6   25.52    5.20
  -9   1   7   37.69    4.64
  -9   1   7   33.53    5.61
  -9   1   8   14.79    3.34
  -9   1   8   13.42    4.56
  -9   1   9  140.97    8.12
  -9   1   9  140.97    9.90
  -9   1  10   24.81    3.58
  -9   1  10   30.10    5.26
  -9   1  11  122.73    6.64
  -9   1  11  133.45    8.34
  -9   1  12    1.59    1.55
  -9   1  12   10.82    3.28
  -9   2 -17  197.13    6.26
  -9   2 -16    8.05    2.11
  -9   2 -15  291.87   11.55
  -9   2 -14   26.55    4.37
  -9   2 -13   86.36    7.44
  -9   2 -12    7.14    3.82
  -9   2 -11   72.34    7.51
  -9   2 -10    4.27    3.76
  -9   2  -9  479.66   17.15
  -9   2  -9  497.12   19.60
  -9   2  -8   -0.37    3.25
  -9   2  -8    4.07    3.84
  -9   2  -7  704.38   22.94
  -9   2  -7  703.00   23.61
  -9   2  -6   34.22    5.50
  -9   2  -6   27.36    4.98
  -9   2  -5  145.41   10.43
  -9   2  -5  147.84    9.92
  -9   2  -4    0.30    4.06
  -9   2  -4    4.61    3.10
  -9   2  -3   14.69    4.47
  -9   2  -3   18.91    4.10
  -9   2  -2  104.70    9.34
  -9   2  -1  113.22    9.83
  -9   2   0  296.99   15.32
  -9   2   1  605.27   22.27
  -9   2   2  585.46   21.22
  -9   2   3  308.08   14.58
  -9   2   4   57.99    6.48
  -9   2   5   58.15    6.00
  -9   2   6    1.48    4.14
  -9   2   7   93.97    8.71
  -9   2   8   29.18    5.32
  -9   2   9   83.47    7.68
  -9   2  10  169.85    9.79
  -9   2  11  144.38    8.21
  -9   3 -16  210.75    7.49
  -9   3 -15   11.40    2.54
  -9   3 -14  100.69    6.91
  -9   3 -13    6.34    2.99
  -9   3 -12  130.76    9.13
  -9   3 -11    4.68    3.26
  -9   3 -10  353.03   15.81
  -9   3  -9   -1.79    3.02
  -9   3  -9    3.75    3.64
  -9   3  -8  202.20   11.08
  -9   3  -8  205.68   12.07
  -9   3  -7   55.84    6.46
  -9   3  -7   62.52    6.80
  -9   3  -6  173.92   11.22
  -9   3  -6  177.15   10.80
  -9   3  -5   -2.52    4.14
  -9   3  -5    4.03    3.41
  -9   3  -4   22.45    5.06
  -9   3  -4   40.12    5.32
  -9   3  -3   38.82    6.16
  -9   3  -2  473.01   20.01
  -9   3  -1   96.32    9.09
  -9   3   0  673.18   24.20
  -9   3   1  205.19   12.57
  -9   3   2   93.40    8.38
  -9   3   3   90.03    7.94
  -9   3   4   14.55    4.03
  -9   3   5    5.61    2.93
  -9   3   5   -1.23    4.21
  -9   3   6   13.17    4.36
  -9   3   7   23.81    4.97
  -9   3   8   84.61    7.59
  -9   3   9   96.35    7.39
  -9   3  10  104.50    7.20
  -9   3  11  223.04    9.11
  -9   4 -15  106.96    5.30
  -9   4 -14   35.59    3.97
  -9   4 -13  159.59    8.60
  -9   4 -12   13.65    3.69
  -9   4 -11  331.16   14.09
  -9   4 -10    6.67    3.51
  -9   4  -9  372.73   13.73
  -9   4  -9  369.97   15.60
  -9   4  -8  131.84    8.70
  -9   4  -8  127.59    9.11
  -9   4  -7  116.10    8.59
  -9   4  -7  110.31    8.37
  -9   4  -6    7.91    3.42
  -9   4  -6   19.26    4.22
  -9   4  -5   13.30    4.15
  -9   4  -5   22.02    4.10
  -9   4  -4   86.94    8.47
  -9   4  -4   88.52    6.90
  -9   4  -3  228.15   13.38
  -9   4  -2  126.98   10.10
  -9   4  -1  521.84   20.73
  -9   4   0   58.45    7.11
  -9   4   1  218.75   12.66
  -9   4   2   66.16    7.05
  -9   4   3   24.12    4.58
  -9   4   4   10.70    3.28
  -9   4   4    7.47    3.71
  -9   4   5   98.42    6.74
  -9   4   5   98.30    8.13
  -9   4   6  298.98   13.54
  -9   4   7  104.72    7.79
  -9   4   8   36.60    4.85
  -9   4   9   54.43    5.31
  -9   4  10  101.32    5.99
  -9   5 -14   61.89    3.96
  -9   5 -13   64.63    4.71
  -9   5 -12  301.10   11.29
  -9   5 -11    5.04    2.82
  -9   5 -10  421.92   15.10
  -9   5  -9   47.19    4.53
  -9   5  -9   47.30    5.32
  -9   5  -8   99.76    6.98
  -9   5  -8  101.42    7.45
  -9   5  -7   24.72    4.13
  -9   5  -7   34.43    4.62
  -9   5  -6   58.12    6.29
  -9   5  -6   61.60    5.73
  -9   5  -5   23.21    4.56
  -9   5  -5   29.76    4.04
  -9   5  -4  247.43   13.26
  -9   5  -3   73.94    7.71
  -9   5  -2  517.60   20.11
  -9   5  -1  112.85    9.23
  -9   5   0  227.13   12.72
  -9   5   1   17.82    4.63
  -9   5   2  171.50   10.22
  -9   5   2  149.61    9.07
  -9   5   3   42.49    5.37
  -9   5   3   44.52    5.18
  -9   5   4   49.20    4.93
  -9   5   4   50.01    5.48
  -9   5   5  136.56    6.98
  -9   5   5  148.98    8.59
  -9   5   6  150.27    8.26
  -9   5   7  161.09    8.02
  -9   5   8   73.14    5.10
  -9   5   9   45.77    3.81
  -9   6 -13  160.22    5.54
  -9   6 -12    3.36    1.67
  -9   6 -11  285.29    9.79
  -9   6 -10   21.45    3.14
  -9   6  -9   74.95    4.45
  -9   6  -9   65.04    5.10
  -9   6  -8   20.63    3.33
  -9   6  -8   25.28    3.43
  -9   6  -7   26.89    3.90
  -9   6  -7   25.10    3.57
  -9   6  -6    9.83    3.13
  -9   6  -6    7.91    2.43
  -9   6  -5  288.28   12.98
  -9   6  -4   58.16    6.48
  -9   6  -3  405.90   16.32
  -9   6  -2    8.66    3.73
  -9   6  -1  236.46   12.19
  -9   6  -1  233.32    9.08
  -9   6   0    6.07    3.15
  -9   6   0    8.65    2.35
  -9   6   1   30.71    4.70
  -9   6   1   26.43    3.43
  -9   6   2   13.93    3.59
  -9   6   2    4.25    2.14
  -9   6   3  111.99    6.95
  -9   6   3  111.82    6.34
  -9   6   4   54.60    4.44
  -9   6   4   57.74    4.57
  -9   6   5   95.04    5.44
  -9   6   6   88.37    4.81
  -9   6   7  117.57    4.84
  -9   7 -10   79.81    3.73
  -9   7  -9    4.21    1.46
  -9   7  -8  150.71    5.59
  -9   7  -8  133.58    5.35
  -9   7  -7    6.36    2.18
  -9   7  -7    5.13    1.48
  -9   7  -6  249.29    9.77
  -9   7  -5   26.40    3.82
  -9   7  -4  467.54   15.35
  -9   7  -3  100.91    7.23
  -9   7  -2   79.45    6.37
  -9   7  -1    6.95    2.76
  -9   7   0    9.61    2.95
  -9   7   1   96.77    6.40
  -9   7   2   35.41    3.71
  -9   7   3   29.72    3.24
  -9   7   4   95.57    4.01
  -9   8  -6   10.23    1.75
  -9   8  -5  220.17    7.68
  -9   8  -4   25.72    3.03
  -9   8  -3  211.93    8.27
  -9   8  -2   16.74    2.74
  -9   8  -1   46.65    3.96
  -9   8   0   70.97    4.55
  -9   8   1   90.11    4.70
  -8 -14   4  218.00    6.45
  -8 -13   4   41.32    4.31
  -8 -13   5  136.43    7.08
  -8 -13   6   28.49    3.20
  -8 -13   7  109.54    5.61
  -8 -13   8    7.34    1.66
  -8 -12   6  212.36   10.45
  -8 -12   7   21.18    3.56
  -8 -12   8  350.24   12.25
  -8 -12   9   33.32    3.51
  -8 -12  10  156.53    6.28
  -8 -11  -9  117.47    7.66
  -8 -11  -8   48.38    5.39
  -8 -11  -7  100.36    7.92
  -8 -11  -6  123.69    8.96
  -8 -11  -5  174.47   10.91
  -8 -11  -4   45.98    5.83
  -8 -11  -3  105.94    8.69
  -8 -11   7  555.68   19.04
  -8 -11   8   54.13    5.66
  -8 -11   9  129.36    7.87
  -8 -11  10   24.35    3.36
  -8 -11  11   32.41    3.29
  -8 -11  12    1.05    1.11
  -8 -10 -11   97.63    6.61
  -8 -10 -10  118.23    7.72
  -8 -10  -9  131.77    8.71
  -8 -10  -8  165.28   10.16
  -8 -10  -7   68.62    6.92
  -8 -10  -6   85.86    7.74
  -8 -10  -5  253.53   13.44
  -8 -10  -4  143.29   10.29
  -8 -10  -3  151.23   10.44
  -8 -10  -2  316.02   15.20
  -8 -10  -1   59.90    6.77
  -8 -10   0  386.24   16.73
  -8 -10   8  291.62   13.90
  -8 -10   9   48.30    5.53
  -8 -10  10  132.47    8.20
  -8 -10  11    7.90    2.45
  -8 -10  12   93.38    5.39
  -8 -10  13   10.87    1.69
  -8  -9 -12  256.93   10.76
  -8  -9 -11  301.52   12.77
  -8  -9 -10  195.21   10.51
  -8  -9  -9  297.76   13.58
  -8  -9  -8  110.88    8.54
  -8  -9  -7  128.73    9.36
  -8  -9  -6  154.42   10.19
  -8  -9  -5    3.10    2.80
  -8  -9  -4  580.97   20.92
  -8  -9  -3   28.30    5.01
  -8  -9  -2  446.89   17.97
  -8  -9  -1  106.82    8.48
  -8  -9   0   43.25    5.75
  -8  -9   1  546.32   19.51
  -8  -9   2   40.49    5.37
  -8  -9   9  134.74    9.50
  -8  -9  10   13.51    3.49
  -8  -9  11  241.89   11.01
  -8  -9  12    1.91    2.02
  -8  -9  13  196.09    7.48
  -8  -8 -12   39.48    4.71
  -8  -8 -11  347.33   14.29
  -8  -8 -10  187.75   10.68
  -8  -8  -9  465.12   17.74
  -8  -8  -8  108.13    8.57
  -8  -8  -7   61.71    6.68
  -8  -8  -6  232.16   12.46
  -8  -8  -5  148.80    9.91
  -8  -8  -4   31.45    5.06
  -8  -8  -3  148.64    9.97
  -8  -8  -2   35.69    5.15
  -8  -8  -1  130.50    9.26
  -8  -8   0   51.80    5.92
  -8  -8   1   41.48    5.42
  -8  -8   2  180.33   10.39
  -8  -8   3   32.08    4.47
  -8  -8   3   26.43    4.02
  -8  -8   4  460.24   16.65
  -8  -8   5   85.36    7.05
  -8  -8   6  188.95   10.43
  -8  -8   7   82.60    6.90
  -8  -8   8   14.46    3.37
  -8  -8   9   17.51    3.14
  -8  -8  10  135.89    9.30
  -8  -8  10  136.75    7.65
  -8  -8  11   -0.34    2.20
  -8  -8  12  453.51   14.88
  -8  -8  13   11.65    2.43
  -8  -8  14  260.83    7.78
  -8  -7  -6  373.16   15.69
  -8  -7  -5  125.56    9.29
  -8  -7  -4   65.14    6.79
  -8  -7  -3  109.06    8.69
  -8  -7  -2   66.65    6.83
  -8  -7  -2   66.77    6.64
  -8  -7  -1  309.09   14.46
  -8  -7  -1  291.50   13.40
  -8  -7   0   89.68    7.96
  -8  -7   0   97.36    7.48
  -8  -7   1  246.69   12.87
  -8  -7   1  245.05   11.60
  -8  -7   2  142.60    8.56
  -8  -7   3  440.75   15.22
  -8  -7   4   39.87    5.41
  -8  -7   5  123.30    8.93
  -8  -7   6    8.51    3.16
  -8  -7   7    1.42    2.37
  -8  -7   8   14.50    3.69
  -8  -7   9   78.41    6.87
  -8  -7  10    2.73    2.16
  -8  -7  10    3.16    2.57
  -8  -7  11  375.56   13.74
  -8  -7  11  352.49   14.20
  -8  -7  12   17.95    3.26
  -8  -7  12   13.61    2.87
  -8  -7  13  365.38   11.13
  -8  -7  13  347.25   11.57
  -8  -7  14    7.29    1.67
  -8  -6  -9  175.59    9.39
  -8  -6  -8   36.98    4.68
  -8  -6  -7  451.53   16.33
  -8  -6  -6  564.31   19.10
  -8  -6  -5  511.06   18.19
  -8  -6  -4  219.09   11.59
  -8  -6  -3   49.03    6.08
  -8  -6  -2  210.88   11.54
  -8  -6  -1   20.53    4.11
  -8  -6   0  159.93    9.94
  -8  -6   0  151.68    8.65
  -8  -6   1  310.23   13.94
  -8  -6   1  286.57   11.93
  -8  -6   2  250.53   12.24
  -8  -6   2  214.14    9.90
  -8  -6   3  362.39   14.75
  -8  -6   3  419.23   23.06
  -8  -6   4  216.38   10.76
  -8  -6   4  213.53   15.84
  -8  -6   4  224.43   12.29
  -8  -6   5  115.06    8.80
  -8  -6   6  224.69   12.29
  -8  -6   7    3.00    3.01
  -8  -6   8  276.04   13.82
  -8  -6   9   -3.52    3.29
  -8  -6  10  549.34   19.44
  -8  -6  10  532.44   18.59
  -8  -6  11   17.33    3.44
  -8  -6  11   18.52    3.74
  -8  -6  12  140.78    8.55
  -8  -6  12  150.01    8.05
  -8  -6  13   20.91    2.94
  -8  -6  13   15.78    3.09
  -8  -6  14   66.38    4.79
  -8  -6  15   26.84    2.20
  -8  -5 -12  230.73   12.16
  -8  -5 -11   18.51    4.11
  -8  -5 -10  160.69   10.33
  -8  -5  -9   20.81    3.66
  -8  -5  -9   29.08    4.88
  -8  -5  -8  364.55   13.67
  -8  -5  -8  352.82   15.49
  -8  -5  -7  223.94   10.82
  -8  -5  -7  237.51   12.44
  -8  -5  -6  751.83   21.72
  -8  -5  -6  735.88   22.83
  -8  -5   2  294.61   19.14
  -8  -5   2  291.58   12.99
  -8  -5   3   19.14    5.34
  -8  -5   3   15.89    3.81
  -8  -5   4   95.41    7.05
  -8  -5   4  109.91   11.65
  -8  -5   5    5.35    2.89
  -8  -5   6  122.04    9.30
  -8  -5   7  434.20   18.14
  -8  -5   8    4.73    3.01
  -8  -5   9  749.73   24.88
  -8  -5  10   11.56    3.85
  -8  -5  10   15.42    3.48
  -8  -5  11  451.05   15.50
  -8  -5  11  493.12   18.61
  -8  -5  12    6.52    2.09
  -8  -5  12    9.18    3.30
  -8  -5  13   19.90    3.71
  -8  -5  14   55.40    4.88
  -8  -5  15   84.97    4.99
  -8  -4 -14    0.87    2.36
  -8  -4 -13  358.58   15.08
  -8  -4 -12   78.43    7.25
  -8  -4 -11   84.40    7.94
  -8  -4 -10  194.82   11.44
  -8  -4  -9   62.05    6.52
  -8  -4  -8  509.05   16.65
  -8  -4  -8  588.46   20.21
  -8  -4  -7   96.13    7.03
  -8  -4  -7   85.29    7.38
  -8  -4   1   31.88    6.47
  -8  -4   2  178.20   14.73
  -8  -4   3  173.13   14.62
  -8  -4   3  172.77    9.67
  -8  -4   4   -0.59    3.21
  -8  -4   4    3.11    2.74
  -8  -4   5   94.07   10.95
  -8  -4   5   83.11    7.72
  -8  -4   6   92.07    8.30
  -8  -4   7  106.41    8.99
  -8  -4   8  923.77   28.36
  -8  -4   9    4.62    3.51
  -8  -4  10  350.05   16.37
  -8  -4  11   14.33    4.12
  -8  -4  12   69.68    7.08
  -8  -4  13   24.68    4.41
  -8  -4  14   32.60    4.31
  -8  -4  15   66.34    4.98
  -8  -4  16  139.01    5.53
  -8  -3 -16  390.32   13.32
  -8  -3 -15    1.71    2.39
  -8  -3 -14  391.46   15.50
  -8  -3 -13    4.51    3.24
  -8  -3 -12  432.43   17.40
  -8  -3 -11  354.72   15.55
  -8  -3 -10  155.47   10.24
  -8  -3  -9  331.15   14.99
  -8  -3  -8  176.50    9.08
  -8  -3  -8  171.60   10.62
  -8  -3  -7  275.46   11.85
  -8  -3  -7  283.64   13.25
  -8  -3  -2  732.80   28.96
  -8  -3  -1  735.85   29.34
  -8  -3   0  264.66   17.45
  -8  -3   1  311.32   19.23
  -8  -3   2   29.04    6.33
  -8  -3   3    9.87    4.50
  -8  -3   3   10.24    3.14
  -8  -3   4  132.86   12.93
  -8  -3   4  122.92    7.90
  -8  -3   4  123.28    9.05
  -8  -3   5  115.37   12.04
  -8  -3   5   89.73    8.10
  -8  -3   6   70.66    7.12
  -8  -3   7  515.75   19.93
  -8  -3   7  487.09   17.53
  -8  -3   8   62.77    7.14
  -8  -3   8   52.82    6.01
  -8  -3   9  470.63   19.55
  -8  -3   9  453.05   16.82
  -8  -3  10   98.95    8.65
  -8  -3  10   91.25    7.40
  -8  -3  11  103.05    8.83
  -8  -3  12    8.69    3.49
  -8  -3  13   82.02    7.28
  -8  -3  14   22.48    4.14
  -8  -3  15  224.30    9.46
  -8  -3  16   11.07    2.05
  -8  -2 -16    0.66    1.85
  -8  -2 -15  332.90   13.73
  -8  -2 -14   10.59    3.50
  -8  -2 -13  112.77    8.73
  -8  -2 -12   10.73    3.71
  -8  -2 -11  213.52   12.07
  -8  -2 -10  212.43   12.06
  -8  -2  -9  243.67   12.78
  -8  -2  -8   22.26    4.14
  -8  -2  -8   10.70    3.49
  -8  -2  -7  243.08   11.06
  -8  -2  -7  249.96   12.40
  -8  -2  -4    7.50    3.22
  -8  -2  -3  559.94   23.84
  -8  -2  -2  333.03   18.67
  -8  -2  -1  454.76   22.23
  -8  -2   0   46.03    7.59
  -8  -2   1  317.42   19.30
  -8  -2   2  337.09   20.28
  -8  -2   3    3.02    3.10
  -8  -2   3    9.51    3.33
  -8  -2   4  808.82   33.35
  -8  -2   4  762.75   21.83
  -8  -2   4  828.88   24.63
  -8  -2   5   71.03    9.51
  -8  -2   5   72.33    7.04
  -8  -2   6  539.53   20.07
  -8  -2   7  210.24   12.34
  -8  -2   8  371.21   16.82
  -8  -2   8  332.01   15.40
  -8  -2   9  169.53   11.40
  -8  -2   9  158.89   10.52
  -8  -2  10   24.74    4.67
  -8  -2  10   32.11    5.04
  -8  -2  11  234.12   13.04
  -8  -2  11  227.87   11.68
  -8  -2  12   73.12    7.39
  -8  -2  12   73.47    6.45
  -8  -2  13   26.19    4.85
  -8  -2  14  277.46   11.98
  -8  -2  15    2.67    2.17
  -8  -2  16  262.27    8.48
  -8  -1 -17   20.13    2.87
  -8  -1 -16  123.42    7.66
  -8  -1 -15    0.67    2.41
  -8  -1 -14   83.85    7.49
  -8  -1 -13    9.81    3.58
  -8  -1 -12   70.04    7.26
  -8  -1 -11  112.46    9.08
  -8  -1 -10  355.01   15.84
  -8  -1  -9  241.70   12.92
  -8  -1  -8  400.43   14.50
  -8  -1  -8  427.44   17.11
  -8  -1  -7  129.82    8.21
  -8  -1  -7  139.71    9.46
  -8  -1  -6  364.71   14.04
  -8  -1  -6  354.54   14.67
  -8  -1  -3  170.40   12.20
  -8  -1  -2  206.89   14.09
  -8  -1  -1    3.09    2.87
  -8  -1   0   45.35    7.38
  -8  -1   1   19.74    5.26
  -8  -1   2  315.39   13.49
  -8  -1   2  306.70   19.31
  -8  -1   3  386.30   22.05
  -8  -1   3  379.37   14.83
  -8  -1   4  212.07   16.32
  -8  -1   4  229.50   11.14
  -8  -1   4  227.90   11.95
  -8  -1   5  892.39   35.29
  -8  -1   5  926.72   26.79
  -8  -1   6  189.93   11.16
  -8  -1   7  407.54   17.11
  -8  -1   8  164.03   10.78
  -8  -1   8  171.31   11.38
  -8  -1   9   -0.10    3.21
  -8  -1   9    0.77    3.83
  -8  -1  10   15.98    4.05
  -8  -1  10   23.93    4.99
  -8  -1  11    8.70    3.53
  -8  -1  11   15.98    4.55
  -8  -1  12   92.93    7.96
  -8  -1  12  102.41    7.96
  -8  -1  13  309.78   13.52
  -8  -1  14    2.78    2.51
  -8  -1  15  300.67   10.69
  -8  -1  16    2.92    1.49
  -8   0 -17  343.63   11.66
  -8   0 -16    5.51    2.61
  -8   0 -15  100.83    7.80
  -8   0 -14   32.58    5.01
  -8   0 -13  120.06    9.14
  -8   0 -12  137.37   10.15
  -8   0 -11  176.92   11.34
  -8   0 -10    5.63    3.61
  -8   0  -9  332.87   13.00
  -8   0  -9  335.64   15.45
  -8   0  -8   23.55    4.17
  -8   0  -8   13.35    4.01
  -8   0  -7  683.69   20.73
  -8   0  -7  707.66   22.71
  -8   0  -6  137.24    8.89
  -8   0  -6  135.92    9.19
  -8   0  -5  338.74   14.25
  -8   0  -5  317.57   13.57
  -8   0  -4  586.93   19.59
  -8   0  -3  148.49    9.41
  -8   0  -2  502.18   17.94
  -8   0  -2  504.74   21.38
  -8   0  -1    0.21    3.19
  -8   0  -1    3.45    3.72
  -8   0   0   30.27    4.66
  -8   0   0   23.55    5.46
  -8   0   1  314.04   14.11
  -8   0   1  309.00   18.59
  -8   0   2  206.17   15.72
  -8   0   2  213.93   11.34
  -8   0   3  243.15   17.33
  -8   0   3  249.30   12.15
  -8   0   3  232.36   11.31
  -8   0   4  361.71   21.23
  -8   0   4  333.94   14.00
  -8   0   5  127.70    8.23
  -8   0   5  135.03    9.07
  -8   0   6  716.53   22.75
  -8   0   7    0.07    2.59
  -8   0   8   92.07    8.05
  -8   0   8   96.73    9.08
  -8   0   9   14.06    3.96
  -8   0   9    9.27    4.26
  -8   0  10   72.11    7.19
  -8   0  10   61.78    7.35
  -8   0  11  114.13    8.55
  -8   0  11  120.49    9.43
  -8   0  12  244.96   12.08
  -8   0  12  255.98   12.65
  -8   0  13   42.84    5.06
  -8   0  13   62.74    6.07
  -8   0  14  462.76   14.56
  -8   0  15    1.78    1.94
  -8   1 -17    7.13    2.31
  -8   1 -16  162.08    8.82
  -8   1 -15   78.58    6.79
  -8   1 -14  211.70   11.61
  -8   1 -13  220.88   12.51
  -8   1 -12  318.30   15.49
  -8   1 -11   20.79    5.18
  -8   1 -10  348.46   16.32
  -8   1  -9   57.14    5.64
  -8   1  -9   73.39    7.56
  -8   1  -8  222.13   11.19
  -8   1  -8  243.92   13.00
  -8   1  -7   -5.39    3.29
  -8   1  -7    5.70    3.26
  -8   1  -6  357.10   15.22
  -8   1  -6  375.50   15.73
  -8   1  -5  163.87   10.26
  -8   1  -5  167.16   10.12
  -8   1  -4  231.25   12.26
  -8   1  -4  211.14   10.68
  -8   1  -3  220.67   12.12
  -8   1  -3  204.90   10.10
  -8   1  -2   90.95    7.89
  -8   1  -1  248.07   12.92
  -8   1   0   30.18    5.37
  -8   1   0   25.23    5.53
  -8   1   1   87.35    7.91
  -8   1   1   89.41    9.71
  -8   1   2  989.29   35.02
  -8   1   2  952.33   27.07
  -8   1   2  926.14   23.70
  -8   1   3  634.08   20.96
  -8   1   3  614.48   27.30
  -8   1   3  637.99   18.96
  -8   1   4  561.36   19.03
  -8   1   4  551.05   18.00
  -8   1   5  206.57   10.55
  -8   1   5  201.02   10.65
  -8   1   6  224.76   11.59
  -8   1   7  138.96    9.28
  -8   1   7  145.59   11.18
  -8   1   8    4.46    2.86
  -8   1   8    7.68    4.43
  -8   1   9  161.02    9.92
  -8   1   9  161.04   11.56
  -8   1  10   95.57    7.55
  -8   1  10  118.51    9.73
  -8   1  11  201.99   10.60
  -8   1  11  231.54   12.75
  -8   1  12   21.03    3.93
  -8   1  12   19.71    5.07
  -8   1  13  302.25   11.46
  -8   1  14   17.12    2.81
  -8   1  15   71.62    3.75
  -8   2 -17   51.41    4.17
  -8   2 -16   77.95    5.92
  -8   2 -15  199.60   10.46
  -8   2 -14  114.08    8.68
  -8   2 -13  402.50   17.07
  -8   2 -12   25.94    5.40
  -8   2 -11  303.88   15.41
  -8   2 -10   -0.32    3.09
  -8   2  -9  502.71   17.04
  -8   2  -9  494.96   19.64
  -8   2  -8   51.22    5.78
  -8   2  -8   54.31    6.75
  -8   2  -7  113.96    8.55
  -8   2  -7  112.76    8.86
  -8   2  -6   69.27    6.88
  -8   2  -6   67.54    6.93
  -8   2  -5  391.45   16.47
  -8   2  -5  376.02   15.78
  -8   2  -4  126.76    9.35
  -8   2  -4  143.54    9.18
  -8   2  -3   64.35    6.90
  -8   2  -3   61.22    5.82
  -8   2  -2   14.13    3.94
  -8   2  -1   30.16    5.48
  -8   2   0  279.45   14.05
  -8   2   1   64.68    7.34
  -8   2   1   44.62    6.78
  -8   2   2  123.07    9.36
  -8   2   3  249.21   13.03
  -8   2   4  334.66   14.77
  -8   2   5  229.74   11.43
  -8   2   6   -3.52    2.66
  -8   2   7  185.79    9.87
  -8   2   7  177.33   12.21
  -8   2   8  104.47    7.44
  -8   2   8  110.01    9.72
  -8   2   9  107.66    7.53
  -8   2   9  104.00    9.20
  -8   2  10  374.56   13.85
  -8   2  10  366.07   16.75
  -8   2  11   29.56    3.80
  -8   2  11   37.39    6.15
  -8   2  12  369.46   12.28
  -8   2  12  371.69   14.91
  -8   2  13    1.43    1.82
  -8   2  14   51.09    3.01
  -8   3 -17    5.12    1.73
  -8   3 -16  184.37    8.48
  -8   3 -15   11.11    3.12
  -8   3 -14  221.70   11.47
  -8   3 -13    1.39    3.08
  -8   3 -12  276.49   14.22
  -8   3 -11   59.31    7.14
  -8   3 -10  195.32   12.26
  -8   3  -9   29.74    4.59
  -8   3  -9   36.04    5.60
  -8   3  -8  264.57   12.97
  -8   3  -8  282.37   14.49
  -8   3  -7  234.04   12.37
  -8   3  -7  231.05   12.92
  -8   3  -6  117.21    9.06
  -8   3  -6  127.35    9.34
  -8   3  -5    3.78    3.07
  -8   3  -5    1.79    3.12
  -8   3  -4  147.02   10.38
  -8   3  -4  133.89    9.05
  -8   3  -3   27.11    5.41
  -8   3  -3   21.82    3.88
  -8   3  -2  316.57   15.42
  -8   3  -1  175.02   11.77
  -8   3   0  437.37   18.21
  -8   3   1  411.55   17.52
  -8   3   2  240.82   13.28
  -8   3   3  484.41   19.01
  -8   3   4   -1.91    3.94
  -8   3   5    4.27    3.15
  -8   3   6   46.31    6.71
  -8   3   7  102.58    9.11
  -8   3   8  147.67   10.99
  -8   3   9  349.81   16.38
  -8   3  10   90.02    8.16
  -8   3  11  289.16   13.38
  -8   3  12   12.42    4.18
  -8   4 -17   77.11    3.58
  -8   4 -16    3.14    1.76
  -8   4 -15  298.70   11.58
  -8   4 -14    2.44    2.69
  -8   4 -13  278.01   13.27
  -8   4 -12    8.31    3.99
  -8   4 -11  424.63   17.89
  -8   4 -10   27.60    5.25
  -8   4  -9  243.24   11.77
  -8   4  -9  261.89   14.01
  -8   4  -8  113.36    8.44
  -8   4  -8  121.69    9.49
  -8   4  -7  388.91   16.20
  -8   4  -7  391.18   16.71
  -8   4  -6  225.91   12.66
  -8   4  -6  226.09   12.42
  -8   4  -5   33.22    5.53
  -8   4  -5   28.44    4.94
  -8   4  -4   10.27    4.02
  -8   4  -4    5.17    3.31
  -8   4  -3  201.21   12.85
  -8   4  -3  206.53   10.40
  -8   4  -2   19.41    4.91
  -8   4  -1  637.58   23.22
  -8   4   0  137.24   10.56
  -8   4   1  654.88   23.33
  -8   4   2  244.14   13.33
  -8   4   3   92.69    8.34
  -8   4   4   76.12    7.32
  -8   4   5    6.00    2.95
  -8   4   5    2.93    3.57
  -8   4   6   93.32    8.46
  -8   4   7   25.86    5.16
  -8   4   8  261.85   13.54
  -8   4   9  161.35   10.37
  -8   4  10  219.08   11.51
  -8   4  11   95.17    7.29
  -8   5 -16  196.10    6.68
  -8   5 -15    4.10    2.21
  -8   5 -14  209.14    9.71
  -8   5 -13    7.20    3.21
  -8   5 -12   63.16    6.43
  -8   5 -11   36.54    5.30
  -8   5 -10  337.55   15.28
  -8   5  -9    4.88    2.62
  -8   5  -9   10.66    3.89
  -8   5  -8  134.95    8.89
  -8   5  -8  139.52    9.82
  -8   5  -7  227.00   12.09
  -8   5  -7  210.14   11.98
  -8   5  -6  157.71   10.48
  -8   5  -6  163.29   10.32
  -8   5  -5   25.75    5.17
  -8   5  -5   21.37    4.37
  -8   5  -4   72.42    7.79
  -8   5  -4   55.57    5.87
  -8   5  -3    2.44    3.50
  -8   5  -2  394.23   18.14
  -8   5  -1   39.34    6.44
  -8   5   0  699.80   24.62
  -8   5   1   94.89    8.84
  -8   5   2   83.46    8.09
  -8   5   3  151.82   10.33
  -8   5   4    1.17    3.56
  -8   5   4   -2.96    3.62
  -8   5   5  193.25   10.31
  -8   5   5  172.14   10.69
  -8   5   6    9.50    3.79
  -8   5   7  207.70   11.33
  -8   5   8  206.80   10.86
  -8   5   9  131.70    8.30
  -8   5  10  157.97    8.42
  -8   6 -15   97.52    4.46
  -8   6 -14    3.47    1.74
  -8   6 -13   73.32    5.58
  -8   6 -12   15.20    3.49
  -8   6 -11  192.67   10.14
  -8   6 -10   67.76    6.47
  -8   6  -9  248.46   10.47
  -8   6  -9  261.68   12.44
  -8   6  -8  126.32    8.17
  -8   6  -8  122.37    8.63
  -8   6  -7  252.09   12.19
  -8   6  -7  245.70   12.14
  -8   6  -6   32.36    5.08
  -8   6  -6   34.31    4.85
  -8   6  -5   87.29    8.07
  -8   6  -5   80.17    6.64
  -8   6  -4    5.98    3.52
  -8   6  -4    5.28    2.75
  -8   6  -3  233.82   13.38
  -8   6  -2  146.77   10.88
  -8   6  -1  299.42   15.29
  -8   6   0   76.13    8.14
  -8   6   1  153.34   10.89
  -8   6   2   38.47    5.70
  -8   6   2   29.72    4.25
  -8   6   3   33.05    5.10
  -8   6   3   34.94    4.55
  -8   6   4   47.30    5.32
  -8   6   4   59.75    5.70
  -8   6   5  103.38    6.98
  -8   6   5   95.26    6.97
  -8   6   6  226.04   10.37
  -8   6   7  148.38    8.05
  -8   6   8  210.82    9.20
  -8   6   9   93.19    5.72
  -8   7 -13    0.22    1.56
  -8   7 -12  148.81    6.92
  -8   7 -11   28.79    3.62
  -8   7 -10  182.09    8.86
  -8   7  -9   50.48    4.05
  -8   7  -9   63.40    5.54
  -8   7  -8  114.15    6.87
  -8   7  -8  129.97    7.79
  -8   7  -7    4.43    2.54
  -8   7  -7    3.74    2.67
  -8   7  -6  444.20   16.13
  -8   7  -6  400.27   13.93
  -8   7  -5   11.27    3.64
  -8   7  -5   13.61    2.98
  -8   7  -4  403.12   16.58
  -8   7  -3  108.89    8.86
  -8   7  -2  308.30   14.71
  -8   7  -1  228.60   12.67
  -8   7   0   13.96    3.92
  -8   7   1   23.79    4.68
  -8   7   2   24.13    4.56
  -8   7   3   32.58    4.40
  -8   7   4  116.55    7.04
  -8   7   5   80.58    5.20
  -8   7   5   83.21    4.95
  -8   7   6  298.72    9.17
  -8   7   7  287.21    8.29
  -8   8 -11  127.66    5.15
  -8   8 -10   70.21    4.25
  -8   8  -9   80.05    4.79
  -8   8  -8    3.40    1.65
  -8   8  -8    0.37    1.63
  -8   8  -7   55.55    4.58
  -8   8  -7   53.89    4.08
  -8   8  -6   12.32    3.16
  -8   8  -6    9.10    1.95
  -8   8  -5  423.43   14.78
  -8   8  -4   29.82    4.44
  -8   8  -3  413.43   15.53
  -8   8  -2  102.23    7.83
  -8   8  -1  133.80    8.66
  -8   8   0   53.76    5.77
  -8   8   1    8.00    3.01
  -8   8   2   74.25    5.93
  -8   8   3   56.87    4.71
  -8   8   4  106.66    5.48
  -8   9  -6   80.86    4.43
  -8   9  -5   -0.37    2.08
  -8   9  -4  175.45    7.74
  -8   9  -3  178.81    8.17
  -8   9  -2  180.48    8.35
  -8   9  -1   66.43    5.09
  -8   9   0   41.77    4.05
  -8   9   1   91.37    5.39
  -8   9   2   38.80    3.36
  -8   9   3   42.71    2.83
  -7 -13   4   47.45    4.61
  -7 -13   5  497.99   15.27
  -7 -13   6    0.65    1.71
  -7 -13   7  136.67    6.91
  -7 -13   8    4.90    1.69
  -7 -13   9   92.02    4.58
  -7 -12   6  108.69    7.77
  -7 -12   7    7.34    2.97
  -7 -12   8  142.30    8.23
  -7 -12   9   22.71    3.32
  -7 -12  10  175.59    7.86
  -7 -12  11    1.60    1.40
  -7 -11  -8  124.17    8.18
  -7 -11  -7  510.61   17.99
  -7 -11  -6  144.40    9.53
  -7 -11  -5  343.92   15.33
  -7 -11  -4   16.74    3.96
  -7 -11   7  159.28   10.23
  -7 -11   8   27.28    4.54
  -7 -11   9  412.23   15.77
  -7 -11  10    9.88    2.95
  -7 -11  11  199.17    9.18
  -7 -11  12    0.60    1.55
  -7 -11  13   28.90    2.60
  -7 -10 -10   21.27    3.39
  -7 -10  -9  270.53   12.34
  -7 -10  -8  311.44   13.68
  -7 -10  -7  557.30   19.43
  -7 -10  -6  256.75   12.83
  -7 -10  -5  204.70   11.62
  -7 -10  -4  214.05   12.03
  -7 -10  -3   23.56    4.67
  -7 -10  -2  142.42    9.76
  -7 -10  -1   28.55    4.73
  -7 -10   0  483.18   18.84
  -7 -10   9  124.94    9.35
  -7 -10  10  304.31   14.04
  -7 -10  11   -0.53    2.16
  -7 -10  12   93.05    6.53
  -7 -10  13    9.07    2.23
  -7 -10  14   43.35    3.25
  -7  -9 -10   76.40    6.45
  -7  -9  -9  438.32   16.33
  -7  -9  -8  223.87   11.61
  -7  -9  -7   78.44    7.21
  -7  -9  -6   73.30    6.98
  -7  -9  -5    1.06    2.67
  -7  -9  -4  105.02    8.22
  -7  -9  -3   38.44    5.38
  -7  -9  -2  458.81   17.82
  -7  -9  -1  214.23   11.74
  -7  -9   0  129.51    9.02
  -7  -9   1  560.79   19.71
  -7  -9   2   39.86    5.42
  -7  -9   9  188.29   11.82
  -7  -9  10   35.94    5.42
  -7  -9  11  157.11   10.02
  -7  -9  12    9.40    3.09
  -7  -9  13  125.90    7.47
  -7  -9  14    2.65    1.70
  -7  -9  15  210.25    6.77
  -7  -8 -11  211.67   10.24
  -7  -8 -10  750.23   21.96
  -7  -8  -9  269.25   12.55
  -7  -8  -8  536.96   18.59
  -7  -8  -7   66.67    6.54
  -7  -8  -6    4.14    3.45
  -7  -8  -5   24.45    4.04
  -7  -8  -4  201.63   10.97
  -7  -8  -3  139.68    9.06
  -7  -8  -2  376.34   15.08
  -7  -8  -1  297.73   13.22
  -7  -8   0  661.24   20.63
  -7  -8   1    8.29    2.81
  -7  -8   2   61.37    5.76
  -7  -8   3    6.50    2.60
  -7  -8  10  182.43   11.45
  -7  -8  11   -0.14    2.84
  -7  -8  12  221.74   11.55
  -7  -8  13   -1.61    2.11
  -7  -8  14  219.86    9.33
  -7  -8  15    0.54    1.33
  -7  -7   4   60.77    5.49
  -7  -7   4   63.81    5.12
  -7  -7   5  295.13   17.91
  -7  -7   5  285.05   12.26
  -7  -7   6   28.22    5.49
  -7  -7   6   30.31    4.19
  -7  -7   7  218.64   11.13
  -7  -7   8    3.24    2.55
  -7  -7   9  160.94    9.67
  -7  -7  10   23.60    4.75
  -7  -7  10   21.55    3.83
  -7  -7  11  132.68    8.48
  -7  -7  11  129.69    9.44
  -7  -7  12   -0.33    2.49
  -7  -7  12    1.49    2.01
  -7  -7  13  337.49   11.91
  -7  -7  13  333.74   13.56
  -7  -7  14   19.32    3.20
  -7  -7  15  328.62   10.43
  -7  -6   5  252.74   16.97
  -7  -6   5  217.89   10.95
  -7  -6   6  349.90   19.57
  -7  -6   6  359.23   14.63
  -7  -6   7    6.92    3.02
  -7  -6   8  384.85   16.14
  -7  -6   9   -3.59    3.15
  -7  -6  10  159.32   10.25
  -7  -6  10  159.92   10.02
  -7  -6  11   42.81    5.46
  -7  -6  11   43.49    5.51
  -7  -6  12  394.88   15.48
  -7  -6  12  388.05   15.46
  -7  -6  13   17.53    3.32
  -7  -6  13   18.49    3.65
  -7  -6  14  173.68    8.61
  -7  -6  14  180.69    8.66
  -7  -6  15   81.71    4.89
  -7  -6  15   69.65    4.82
  -7  -5 -13  217.80   10.50
  -7  -5 -12  372.67   14.45
  -7  -5 -11  171.42    9.75
  -7  -5 -10   81.51    6.77
  -7  -5   4  185.35   14.54
  -7  -5   5  209.85   15.57
  -7  -5   6    7.77    3.88
  -7  -5   6    4.63    2.61
  -7  -5   7  239.67   15.92
  -7  -5   7  220.54   11.98
  -7  -5   8    9.90    3.23
  -7  -5   9  280.43   13.87
  -7  -5  10    3.88    3.06
  -7  -5  10    3.03    2.69
  -7  -5  11  311.09   14.82
  -7  -5  11  314.50   13.69
  -7  -5  12   17.93    4.32
  -7  -5  12   22.29    3.87
  -7  -5  13  237.67   12.05
  -7  -5  13  225.84   10.40
  -7  -5  14   12.95    2.96
  -7  -5  14   25.32    4.09
  -7  -5  15   65.46    5.45
  -7  -5  16   24.06    2.98
  -7  -4 -13  564.92   18.34
  -7  -4 -12  415.14   15.59
  -7  -4 -11   24.51    4.07
  -7  -4 -10    1.60    2.65
  -7  -4   3   55.15    8.18
  -7  -4   4  450.93   23.43
  -7  -4   5   17.23    4.88
  -7  -4   6  472.33   23.82
  -7  -4   6  441.83   16.91
  -7  -4   7    5.56    3.79
  -7  -4   7    4.29    2.79
  -7  -4   8  288.16   17.51
  -7  -4   8  319.61   14.73
  -7  -4   9   46.02    6.24
  -7  -4  10  328.95   15.63
  -7  -4  10  318.53   13.34
  -7  -4  11    0.36    2.84
  -7  -4  11    1.27    1.97
  -7  -4  12  271.75   11.51
  -7  -4  12  288.18   14.47
  -7  -4  13   21.54    4.54
  -7  -4  14  163.25    9.81
  -7  -4  15   -1.21    2.84
  -7  -4  16  136.05    7.24
  -7  -4  17    1.44    1.74
  -7  -3 -14  537.88   17.79
  -7  -3 -13  128.30    8.63
  -7  -3 -12  113.88    8.18
  -7  -3 -11    2.49    2.76
  -7  -3 -10    7.39    3.14
  -7  -3   1   94.45   10.07
  -7  -3   2  126.62   11.90
  -7  -3   3  313.14   18.94
  -7  -3   4  158.69   13.59
  -7  -3   5  257.11   17.41
  -7  -3   6   99.09   10.79
  -7  -3   6   99.26    7.71
  -7  -3   7  453.71   23.50
  -7  -3   7  441.08   17.38
  -7  -3   8  132.16   12.26
  -7  -3   8  138.19    9.82
  -7  -3   8  132.93    8.30
  -7  -3   9  272.33   14.11
  -7  -3   9  254.13   11.87
  -7  -3  10  198.03   12.22
  -7  -3  11  405.45   17.81
  -7  -3  12   21.21    4.76
  -7  -3  13  177.13   11.28
  -7  -3  14    2.61    3.68
  -7  -3  15  128.50    8.48
  -7  -3  16   10.84    2.85
  -7  -3  17  164.15    6.99
  -7  -2 -15  329.19   13.45
  -7  -2 -14   53.66    5.84
  -7  -2 -13  243.01   12.23
  -7  -2 -12   62.04    6.47
  -7  -2 -11   50.55    5.79
  -7  -2 -10  170.27    9.77
  -7  -2  -1  502.18   22.34
  -7  -2   0  508.65   23.12
  -7  -2   1   99.46   10.38
  -7  -2   2  153.83   12.86
  -7  -2   3  180.49   14.35
  -7  -2   4  333.80   19.75
  -7  -2   5  134.02   12.75
  -7  -2   6   13.61    4.40
  -7  -2   6   16.31    3.62
  -7  -2   7    4.05    3.11
  -7  -2   7   -0.20    2.54
  -7  -2   8  418.98   22.56
  -7  -2   8  424.36   17.25
  -7  -2   8  419.26   16.34
  -7  -2   9  162.03   10.83
  -7  -2   9  149.14    9.88
  -7  -2  10  156.23   10.89
  -7  -2  10  139.15    9.80
  -7  -2  11    8.37    3.70
  -7  -2  11   17.54    4.76
  -7  -2  12  227.57   13.15
  -7  -2  12  195.69   11.40
  -7  -2  13   33.93    5.85
  -7  -2  14  161.07   10.33
  -7  -2  15   -4.12    3.24
  -7  -2  16  234.13   10.50
  -7  -2  17    6.05    2.38
  -7  -1 -16  281.94   11.75
  -7  -1 -15   70.98    6.54
  -7  -1 -14  113.50    8.32
  -7  -1 -13   -1.84    2.80
  -7  -1 -12  324.60   14.56
  -7  -1 -11  199.32   11.22
  -7  -1 -10  474.05   17.32
  -7  -1  -5  147.36    9.75
  -7  -1  -4   63.28    7.06
  -7  -1  -3   98.89    8.91
  -7  -1  -2    1.56    2.63
  -7  -1  -1  187.09   12.96
  -7  -1   0  181.67   13.30
  -7  -1   1  340.09   18.76
  -7  -1   2   59.53    8.17
  -7  -1   3  494.25   24.08
  -7  -1   4  222.31   16.04
  -7  -1   5  610.26   27.65
  -7  -1   6   52.17    8.62
  -7  -1   6   57.72    5.88
  -7  -1   7  775.61   32.66
  -7  -1   7  811.94   24.31
  -7  -1   8  269.63   13.36
  -7  -1   8  245.73   13.18
  -7  -1   9  229.59   12.76
  -7  -1   9  212.58   12.52
  -7  -1  10   -0.14    3.21
  -7  -1  10    1.47    3.66
  -7  -1  11   81.17    8.09
  -7  -1  11   91.01    8.36
  -7  -1  12   52.19    6.48
  -7  -1  12   52.08    6.79
  -7  -1  13  131.85    9.88
  -7  -1  13  134.01    9.22
  -7  -1  14   11.96    3.87
  -7  -1  15  316.99   13.51
  -7  -1  16    4.73    2.67
  -7  -1  17  371.68   11.26
  -7   0 -16   36.96    4.68
  -7   0 -15   29.84    4.45
  -7   0 -14   41.85    5.61
  -7   0 -13   33.31    5.21
  -7   0 -12    5.38    3.38
  -7   0 -11  362.39   15.50
  -7   0 -10  252.51   12.75
  -7   0  -9  829.40   24.09
  -7   0  -3  105.81    9.03
  -7   0  -2  115.79    9.88
  -7   0  -1  397.60   18.85
  -7   0   0  400.58   19.87
  -7   0   1  312.52   17.90
  -7   0   2  516.38   24.12
  -7   0   3  289.96   18.23
  -7   0   4  674.91   29.12
  -7   0   5  148.70   13.62
  -7   0   6  509.29   25.80
  -7   0   6  508.81   17.44
  -7   0   7  293.51   19.68
  -7   0   7  310.84   13.93
  -7   0   8  110.32    8.60
  -7   0   8  122.43    9.66
  -7   0   9   55.63    6.45
  -7   0   9   52.50    6.87
  -7   0  10   17.58    4.59
  -7   0  10   11.72    4.67
  -7   0  11    7.98    3.73
  -7   0  11    8.74    4.52
  -7   0  12  241.15   13.14
  -7   0  12  230.75   13.27
  -7   0  13   11.88    4.23
  -7   0  13   13.23    5.02
  -7   0  14  330.46   14.32
  -7   0  15    4.56    2.96
  -7   0  16  548.30   15.86
  -7   0  17    1.65    1.77
  -7   1 -17   25.65    3.53
  -7   1 -16  177.34    9.53
  -7   1 -15   68.32    6.46
  -7   1 -14   20.04    4.47
  -7   1 -13   46.74    6.09
  -7   1 -12  170.89   10.91
  -7   1 -11   -0.92    3.15
  -7   1 -10  583.61   20.51
  -7   1  -9  211.54   11.63
  -7   1  -8  497.98   17.81
  -7   1  -2  123.14    9.88
  -7   1  -1   33.65    5.76
  -7   1   0  302.59   17.18
  -7   1   1  327.41   18.43
  -7   1   2  220.69   15.38
  -7   1   3  460.33   23.40
  -7   1   4  324.92   20.02
  -7   1   5  254.69   18.13
  -7   1   5  230.54   10.26
  -7   1   5  255.30   10.99
  -7   1   6  130.13   13.16
  -7   1   6  127.59    7.56
  -7   1   6  126.24    8.13
  -7   1   7  429.66   16.25
  -7   1   7  421.43   14.35
  -7   1   8  175.70   10.40
  -7   1   8  140.04   10.62
  -7   1   9   71.78    7.00
  -7   1   9   54.34    6.98
  -7   1  10   18.50    4.22
  -7   1  10   22.73    5.18
  -7   1  11  234.50   12.58
  -7   1  11  264.82   14.54
  -7   1  12   45.43    5.65
  -7   1  12   52.90    7.09
  -7   1  13  513.94   18.19
  -7   1  13  479.33   18.84
  -7   1  14   26.24    4.22
  -7   1  15  145.75    8.02
  -7   1  16   38.70    3.58
  -7   2 -17  173.60    8.34
  -7   2 -16   47.59    5.09
  -7   2 -15   59.77    6.31
  -7   2 -14  140.95    9.72
  -7   2 -13  160.59   10.66
  -7   2 -12  301.54   14.81
  -7   2 -11  492.48   19.35
  -7   2 -10   72.06    7.53
  -7   2  -9  675.48   22.32
  -7   2  -8    4.69    2.48
  -7   2  -8    9.99    4.13
  -7   2  -7  143.25    8.55
  -7   2  -7  163.75    9.94
  -7   2  -6  122.04    8.19
  -7   2  -1  116.33    9.86
  -7   2   0  136.38   11.33
  -7   2   1   10.61    4.15
  -7   2   2   34.60    6.67
  -7   2   3  131.91   12.49
  -7   2   3  147.91    8.88
  -7   2   3  149.39    8.75
  -7   2   4  373.30   14.31
  -7   2   4  379.50   21.79
  -7   2   4  405.59   15.05
  -7   2   5  188.82   15.47
  -7   2   5  189.52    9.82
  -7   2   5  190.32   10.18
  -7   2   5  184.21    8.99
  -7   2   6  466.77   15.58
  -7   2   6  485.51   17.07
  -7   2   7   42.46    4.94
  -7   2   7   41.57    5.19
  -7   2   8  162.36    9.65
  -7   2   8  155.00    9.35
  -7   2   8  176.16   11.95
  -7   2   9   69.20    6.21
  -7   2   9   66.11    6.35
  -7   2   9   69.44    7.98
  -7   2  10  279.42   13.16
  -7   2  10  306.55   12.39
  -7   2  10  289.58   15.64
  -7   2  11   36.66    4.91
  -7   2  11   33.59    6.14
  -7   2  12  345.74   14.01
  -7   2  12  345.08   16.38
  -7   2  13   94.14    6.81
  -7   2  13  113.80    9.29
  -7   2  14  268.22   10.68
  -7   2  15   -2.41    1.86
  -7   2  16   12.39    1.83
  -7   3 -17   -0.45    1.98
  -7   3 -16  197.36    9.76
  -7   3 -15   72.28    6.77
  -7   3 -14  404.44   16.66
  -7   3 -13  117.79    9.32
  -7   3 -12  634.30   22.56
  -7   3 -11   81.19    8.15
  -7   3 -10  384.42   17.13
  -7   3  -9   13.48    4.15
  -7   3  -8  121.42    8.15
  -7   3  -8  116.26    9.06
  -7   3  -7   67.77    6.65
  -7   3  -7   81.18    7.58
  -7   3  -6  123.86    8.71
  -7   3  -6  124.03    8.73
  -7   3  -5  246.59   12.36
  -7   3  -5  269.28   12.33
  -7   3  -4  359.73   15.16
  -7   3  -4  362.20   13.82
  -7   3  -3  235.29   12.18
  -7   3  -2  706.48   22.33
  -7   3  -1  257.43   12.81
  -7   3   0  296.80   13.91
  -7   3   1   96.04    9.93
  -7   3   1   95.38    7.99
  -7   3   1  107.68    8.23
  -7   3   2  285.60   17.47
  -7   3   2  304.03   13.80
  -7   3   2  287.91   13.54
  -7   3   3  602.45   26.76
  -7   3   3  621.98   20.44
  -7   3   3  637.83   21.19
  -7   3   4   35.70    5.08
  -7   3   4   46.93    7.72
  -7   3   4   31.56    4.91
  -7   3   5  281.33   12.55
  -7   3   5  289.90   13.82
  -7   3   6    4.02    3.31
  -7   3   7   87.67    7.67
  -7   3   7   96.79    8.81
  -7   3   8   12.67    3.65
  -7   3   8   14.68    5.08
  -7   3   9  149.58    8.52
  -7   3   9  164.85    9.98
  -7   3   9  160.60   11.55
  -7   3  10  107.18    7.84
  -7   3  10  115.35    7.52
  -7   3  10  113.30    9.97
  -7   3  11  731.89   20.61
  -7   3  11  730.24   20.45
  -7   3  11  751.67   25.15
  -7   3  12  163.02    8.36
  -7   3  12  177.08    8.14
  -7   3  12  156.88   10.79
  -7   3  13  395.83   12.62
  -7   3  13  392.82   15.98
  -7   3  14    5.71    2.02
  -7   4 -17   33.19    3.40
  -7   4 -16    0.44    2.25
  -7   4 -15  210.73   10.67
  -7   4 -14   -0.87    2.83
  -7   4 -13  655.57   22.48
  -7   4 -12    0.08    3.32
  -7   4 -11  216.71   12.88
  -7   4 -10  175.24   11.65
  -7   4  -9  119.67    7.80
  -7   4  -9  103.25    8.95
  -7   4  -8   73.38    6.74
  -7   4  -8   88.30    8.14
  -7   4  -7    3.76    2.93
  -7   4  -7   10.53    4.13
  -7   4  -6   49.38    6.29
  -7   4  -6   54.95    6.51
  -7   4  -5  251.28   13.23
  -7   4  -5  282.23   13.25
  -7   4  -4   73.61    7.35
  -7   4  -4   85.54    6.99
  -7   4  -3  553.35   20.31
  -7   4  -3  535.05   17.32
  -7   4  -2   12.17    3.75
  -7   4  -1  423.77   17.54
  -7   4   0  207.25   12.19
  -7   4   1  115.19    9.24
  -7   4   2  314.93   14.92
  -7   4   2  320.59   15.08
  -7   4   3  146.27    9.90
  -7   4   3  134.82    9.89
  -7   4   4  280.50   13.61
  -7   4   4  270.98   13.94
  -7   4   5    7.57    3.51
  -7   4   5   13.44    3.97
  -7   4   6    2.15    3.17
  -7   4   6   10.60    4.28
  -7   4   7  276.57   14.07
  -7   4   7  274.04   14.67
  -7   4   8  189.44   11.25
  -7   4   8  178.01   11.88
  -7   4   9   73.62    7.05
  -7   4   9   80.01    8.29
  -7   4  10  526.49   18.08
  -7   4  10  524.88   20.26
  -7   4  11  105.99    7.25
  -7   4  11  118.90    9.37
  -7   4  12  420.56   13.53
  -7   4  12  426.29   16.45
  -7   5 -17   30.10    2.67
  -7   5 -16  112.29    6.25
  -7   5 -15    4.20    2.65
  -7   5 -14  264.08   12.29
  -7   5 -13   11.82    4.05
  -7   5 -12  445.12   18.26
  -7   5 -11  113.26    9.28
  -7   5 -10  166.40   11.28
  -7   5  -9   57.26    6.04
  -7   5  -9   58.85    7.05
  -7   5  -8  159.70    9.94
  -7   5  -8  172.88   11.38
  -7   5  -7  217.58   11.93
  -7   5  -7  226.49   12.63
  -7   5  -6  307.61   14.64
  -7   5  -6  328.89   15.05
  -7   5  -5    4.41    3.37
  -7   5  -5    2.72    3.20
  -7   5  -4  396.81   17.38
  -7   5  -4  406.44   15.95
  -7   5  -3   39.53    5.90
  -7   5  -3   37.97    4.91
  -7   5  -2  274.23   14.54
  -7   5  -1   44.92    6.31
  -7   5   0  141.22   10.40
  -7   5   1  335.81   15.90
  -7   5   2    1.82    3.28
  -7   5   3  127.39    9.27
  -7   5   3  136.24   10.50
  -7   5   4  220.66   12.19
  -7   5   4  134.31   10.32
  -7   5   5   41.07    5.50
  -7   5   5   49.41    6.70
  -7   5   5   40.23    5.78
  -7   5   6   12.76    3.73
  -7   5   6   10.00    4.10
  -7   5   6    8.41    3.78
  -7   5   7  119.70    9.49
  -7   5   7  118.35    9.35
  -7   5   8  129.33    9.72
  -7   5   8  128.63    9.54
  -7   5   9  453.92   17.41
  -7   5   9  452.51   17.83
  -7   5  10   40.93    4.98
  -7   5  10   40.52    5.95
  -7   5  11  337.79   12.80
  -7   5  11  347.95   14.27
  -7   6 -16   13.45    2.27
  -7   6 -15  261.44    9.95
  -7   6 -14    0.24    2.15
  -7   6 -13  194.52   10.47
  -7   6 -12    3.70    3.11
  -7   6 -11  220.34   12.42
  -7   6 -10    7.33    4.00
  -7   6  -9  269.45   11.90
  -7   6  -9  267.70   14.04
  -7   6  -8  189.30   10.49
  -7   6  -8  191.86   11.78
  -7   6  -7  304.63   14.17
  -7   6  -7  327.55   15.22
  -7   6  -6  294.95   14.40
  -7   6  -6  281.72   13.84
  -7   6  -5  190.37   11.97
  -7   6  -5  188.99   10.90
  -7   6  -4   29.48    5.36
  -7   6  -4   35.00    4.93
  -7   6  -3  160.94   11.59
  -7   6  -3  172.73    9.35
  -7   6  -2    8.79    3.66
  -7   6  -1  147.44   11.08
  -7   6   0   69.28    7.60
  -7   6   1  158.75   11.17
  -7   6   2  187.73   11.77
  -7   6   3  218.12   12.36
  -7   6   3  199.33   11.08
  -7   6   4  187.80   11.11
  -7   6   4  202.60   12.75
  -7   6   4  178.12   10.54
  -7   6   5   52.46    6.05
  -7   6   5   61.95    7.42
  -7   6   5   56.48    6.19
  -7   6   6  209.09   10.21
  -7   6   6  196.59   12.31
  -7   6   6  198.93   10.98
  -7   6   7  134.45    9.76
  -7   6   7  122.79    8.59
  -7   6   8  496.48   18.48
  -7   6   8  465.23   16.68
  -7   6   9   43.74    5.39
  -7   6   9   35.12    5.18
  -7   6  10  247.81   11.10
  -7   6  10  240.98   10.72
  -7   7 -15    6.50    1.77
  -7   7 -14  101.43    5.94
  -7   7 -13   16.51    3.31
  -7   7 -12   43.64    5.08
  -7   7 -11   -2.32    2.94
  -7   7 -10  203.74   11.16
  -7   7  -9  108.94    6.79
  -7   7  -9   87.85    7.61
  -7   7  -8  394.23   14.78
  -7   7  -8  403.32   16.37
  -7   7  -7   66.33    6.37
  -7   7  -7   68.68    6.87
  -7   7  -6  475.39   18.25
  -7   7  -6  460.33   17.29
  -7   7  -5  114.58    9.17
  -7   7  -5  118.40    8.26
  -7   7  -4  189.53   12.32
  -7   7  -4  228.58   11.06
  -7   7  -3    1.25    3.01
  -7   7  -2  178.69   11.97
  -7   7  -1   84.86    8.58
  -7   7   0   94.92    8.89
  -7   7   1  115.59    9.62
  -7   7   2  111.71    9.13
  -7   7   3   41.54    5.85
  -7   7   4  164.35   10.02
  -7   7   4  162.17    8.70
  -7   7   5  165.58    9.35
  -7   7   5  154.12    8.41
  -7   7   6  109.14    6.68
  -7   7   6   95.07    6.77
  -7   7   7  165.92    8.53
  -7   7   8  226.46    9.55
  -7   8 -13   98.64    5.24
  -7   8 -12   73.17    5.20
  -7   8 -11   14.08    3.04
  -7   8 -10   39.87    4.70
  -7   8  -9  153.96    6.97
  -7   8  -9  168.95    9.13
  -7   8  -8    8.19    2.78
  -7   8  -8    9.18    2.96
  -7   8  -7  235.31   11.04
  -7   8  -7  235.71   11.02
  -7   8  -6    4.55    3.12
  -7   8  -6   -0.33    2.30
  -7   8  -5  227.67   11.98
  -7   8  -5  242.27   10.71
  -7   8  -4   22.31    5.00
  -7   8  -4   25.71    3.61
  -7   8  -3  188.07   11.72
  -7   8  -2  161.19   10.96
  -7   8  -1  106.16    9.09
  -7   8   0  137.28   10.13
  -7   8   1  100.69    8.66
  -7   8   2   51.33    5.99
  -7   8   3  118.02    8.35
  -7   8   4   18.09    3.56
  -7   8   5  162.11    8.22
  -7   9 -11   85.28    4.51
  -7   9 -10  174.86    7.14
  -7   9  -9   15.62    2.68
  -7   9  -8  151.36    6.34
  -7   9  -8  149.28    7.05
  -7   9  -7    7.45    2.39
  -7   9  -7    7.26    2.35
  -7   9  -6  192.45    9.11
  -7   9  -6  163.17    7.37
  -7   9  -5   24.35    4.05
  -7   9  -4  130.94    8.63
  -7   9  -3  135.13    8.94
  -7   9  -2  165.58    9.94
  -7   9  -1  213.14   11.29
  -7   9   0   27.42    4.57
  -7   9   1   59.19    6.07
  -7   9   2  121.45    7.81
  -7   9   3   45.26    4.69
  -7   9   4  171.22    7.80
  -7   9   5   52.91    3.57
  -7  10  -6   10.67    2.15
  -7  10  -5  102.33    5.69
  -7  10  -4   84.72    5.57
  -7  10  -3  147.69    7.67
  -7  10  -2  106.37    6.65
  -7  10  -1  246.68   10.20
  -7  10   0  161.22    8.03
  -7  10   1   94.85    5.93
  -7  10   2   42.35    3.82
  -7  10   3  145.91    6.00
  -6 -13   4    2.55    1.99
  -6 -13   5  418.91   13.67
  -6 -13   6    4.74    2.06
  -6 -13   7  185.03    8.33
  -6 -13   8   26.00    3.10
  -6 -13   9   40.60    3.41
  -6 -13  10    3.63    1.37
  -6 -12   6  407.75   15.59
  -6 -12   7   -0.50    2.12
  -6 -12   8   64.22    5.83
  -6 -12   9    8.72    2.65
  -6 -12  10   16.47    2.96
  -6 -12  11   39.23    3.73
  -6 -12  12  228.38    7.85
  -6 -11   7  408.54   16.96
  -6 -11   8    2.93    2.77
  -6 -11   9  153.36    9.77
  -6 -11  10    1.76    2.59
  -6 -11  11  142.03    8.39
  -6 -11  12   10.72    2.68
  -6 -11  13  117.43    6.15
  -6 -11  14   21.50    2.35
  -6 -10  -8   43.53    4.85
  -6 -10  -7   47.86    5.14
  -6 -10  -6  610.05   20.02
  -6 -10  -5  299.58   13.78
  -6 -10  -4  174.32   10.44
  -6 -10  -3  284.34   13.64
  -6 -10  -2  150.63    9.87
  -6 -10  -1   18.49    4.15
  -6 -10   8  183.95   11.77
  -6 -10   9   55.80    6.62
  -6 -10  10  397.79   16.91
  -6 -10  11   16.67    4.11
  -6 -10  12  252.67   12.01
  -6 -10  13   56.51    5.19
  -6 -10  14   31.21    3.53
  -6 -10  15    4.50    1.55
  -6  -9  -9  320.78   12.52
  -6  -9  -8   18.19    3.33
  -6  -9  -7  201.04   10.27
  -6  -9  -6   36.12    4.79
  -6  -9  -5  131.03    8.50
  -6  -9  -4  138.77    8.73
  -6  -9  -3    9.18    2.76
  -6  -9  -2  186.31   10.35
  -6  -9  -1  256.83   12.21
  -6  -9   0   70.50    6.43
  -6  -9   1  660.04   20.91
  -6  -9   9  340.23   16.45
  -6  -9  10    3.46    3.28
  -6  -9  11  503.68   19.54
  -6  -9  12   52.96    6.06
  -6  -9  13  116.66    8.15
  -6  -9  14   84.75    6.32
  -6  -9  15    6.10    2.09
  -6  -9  16   27.87    3.39
  -6  -8  -9   80.29    6.10
  -6  -8  -8  546.76   16.99
  -6  -8  10  925.52   28.62
  -6  -8  11   27.08    4.75
  -6  -8  12  292.96   14.58
  -6  -8  13   36.43    5.05
  -6  -8  14  112.05    7.69
  -6  -8  15    0.11    1.96
  -6  -8  16  191.93    7.55
  -6  -7   6  117.29   10.60
  -6  -7  10    0.86    2.81
  -6  -7  11  404.26   17.67
  -6  -7  12   -0.12    2.80
  -6  -7  13  179.79   10.87
  -6  -7  14   43.03    5.23
  -6  -7  15  337.83   12.81
  -6  -7  16    0.88    1.71
  -6  -7  17  216.75    6.70
  -6  -6   6  710.32   27.97
  -6  -6   7   39.16    6.08
  -6  -6   7   42.36    4.77
  -6  -6   8  591.80   18.58
  -6  -6   9  158.33    9.30
  -6  -6  10   25.81    4.28
  -6  -6  11   -2.01    2.75
  -6  -6  11   -2.81    2.57
  -6  -6  12  121.43    8.49
  -6  -6  12  131.20    9.43
  -6  -6  13   40.32    4.99
  -6  -6  13   39.00    5.14
  -6  -6  14  267.65   12.29
  -6  -6  14  231.93   10.87
  -6  -6  15   18.05    3.23
  -6  -6  15   15.90    2.98
  -6  -6  16  258.40    8.78
  -6  -6  16  282.89   10.11
  -6  -6  17    5.14    1.43
  -6  -5   5  510.54   23.34
  -6  -5   6   76.48    8.90
  -6  -5   7  949.74   33.15
  -6  -5   8   12.81    3.96
  -6  -5   8   19.94    3.74
  -6  -5   9  313.42   13.96
  -6  -5  10   54.70    6.08
  -6  -5  11  181.37   10.91
  -6  -5  11  207.82   11.42
  -6  -5  12    1.75    2.37
  -6  -5  12   -0.68    3.01
  -6  -5  13  175.76   10.56
  -6  -5  13  183.66   10.40
  -6  -5  14   51.66    5.35
  -6  -5  14   55.84    5.91
  -6  -5  15  465.77   15.05
  -6  -5  15  446.30   15.73
  -6  -5  16    8.71    2.72
  -6  -5  16   10.85    2.32
  -6  -5  17  201.12    7.67
  -6  -4   4  294.72   17.53
  -6  -4   5  173.60   13.51
  -6  -4   6 1101.54   36.34
  -6  -4   7  135.57   12.02
  -6  -4   8  728.08   28.57
  -6  -4   8  768.53   22.48
  -6  -4   9   28.21    5.58
  -6  -4   9   32.85    4.63
  -6  -4  10  258.46   13.16
  -6  -4  11   11.83    3.55
  -6  -4  11   12.71    3.23
  -6  -4  12  132.27    9.81
  -6  -4  12  136.90    8.80
  -6  -4  13    0.50    1.98
  -6  -4  13   -0.79    2.91
  -6  -4  14  177.54   10.97
  -6  -4  14  186.58    9.51
  -6  -4  15    5.01    3.16
  -6  -4  15    7.90    2.32
  -6  -4  16  226.72   10.91
  -6  -4  17   15.88    3.00
  -6  -4  18  156.09    6.09
  -6  -3 -12  154.11    8.25
  -6  -3   3  104.78   10.50
  -6  -3   4   27.28    5.44
  -6  -3   5  683.41   27.75
  -6  -3   6  228.18   15.44
  -6  -3   7  273.49   17.20
  -6  -3   8   15.98    5.04
  -6  -3   8   14.65    3.65
  -6  -3   9  402.88   20.66
  -6  -3   9  388.19   16.19
  -6  -3  10   17.07    4.89
  -6  -3  10   22.94    3.34
  -6  -3  10   27.18    4.68
  -6  -3  11  279.26   14.15
  -6  -3  11  261.13   11.17
  -6  -3  12   74.24    7.45
  -6  -3  13  202.53   12.38
  -6  -3  14   37.59    5.66
  -6  -3  15   97.48    7.97
  -6  -3  16   11.45    3.54
  -6  -3  17   99.79    6.85
  -6  -3  18   24.28    3.13
  -6  -2 -13  405.20   14.34
  -6  -2 -12  395.00   14.09
  -6  -2   2 1688.70   45.15
  -6  -2   3   80.16    8.86
  -6  -2   4 1441.15   42.46
  -6  -2   5   34.38    5.99
  -6  -2   6  407.17   21.09
  -6  -2   7   87.21    9.79
  -6  -2   8   12.21    4.90
  -6  -2   9  160.33   13.43
  -6  -2   9  160.04   10.08
  -6  -2   9  159.38    9.15
  -6  -2  10  233.40   15.63
  -6  -2  10  213.31   12.17
  -6  -2  10  204.00   11.05
  -6  -2  11  170.52   11.10
  -6  -2  11  150.45    9.85
  -6  -2  12  332.63   16.14
  -6  -2  12  340.28   15.00
  -6  -2  13    2.50    3.39
  -6  -2  13    6.98    4.52
  -6  -2  14  421.94   18.16
  -6  -2  15   77.81    7.63
  -6  -2  16   38.29    5.21
  -6  -2  17   37.76    4.52
  -6  -2  18  104.56    5.97
  -6  -1 -14  256.61   11.43
  -6  -1 -13  282.80   12.19
  -6  -1 -12  216.74   10.51
  -6  -1  -1   32.43    5.22
  -6  -1   0  226.85   13.84
  -6  -1   1  785.52   27.81
  -6  -1   2 1167.83   35.96
  -6  -1   3 2051.70   52.32
  -6  -1   4  108.31   10.64
  -6  -1   5  527.15   24.29
  -6  -1   6   23.50    5.49
  -6  -1   7   10.37    4.04
  -6  -1   8   13.23    4.25
  -6  -1   8   28.59    4.35
  -6  -1   9  152.07   13.38
  -6  -1   9  167.06   10.13
  -6  -1   9  159.96   10.04
  -6  -1  10  217.77   15.49
  -6  -1  10  227.92   12.40
  -6  -1  10  215.96   12.01
  -6  -1  11  561.52   20.83
  -6  -1  11  550.62   20.46
  -6  -1  12   18.63    4.86
  -6  -1  12   20.49    5.05
  -6  -1  13  547.65   21.13
  -6  -1  13  499.62   19.17
  -6  -1  14   12.85    4.45
  -6  -1  15  277.90   14.07
  -6  -1  16   37.58    5.38
  -6  -1  17  161.08    9.12
  -6  -1  18   10.39    2.58
  -6   0 -15  105.97    7.47
  -6   0 -14  261.72   12.26
  -6   0 -13   58.04    6.04
  -6   0 -12   37.13    4.93
  -6   0 -11  113.05    7.55
  -6   0  -4  183.52   10.40
  -6   0  -3    4.90    2.33
  -6   0  -2   64.56    6.73
  -6   0  -1  106.66    8.99
  -6   0   0 1150.54   33.56
  -6   0   1  287.78   15.91
  -6   0   2  562.11   23.48
  -6   0   3  524.21   23.55
  -6   0   4  923.13   32.92
  -6   0   5  125.64   11.75
  -6   0   6    5.96    3.13
  -6   0   7    1.01    3.27
  -6   0   8  189.53   15.33
  -6   0   8  195.52   10.39
  -6   0   8  200.46   11.14
  -6   0   9   39.66    7.25
  -6   0   9   30.53    4.75
  -6   0   9   37.06    5.69
  -6   0  10  321.44   14.80
  -6   0  10  330.98   15.71
  -6   0  11  156.86   10.48
  -6   0  11  153.11   11.09
  -6   0  12  227.81   13.05
  -6   0  12  258.19   14.18
  -6   0  13   17.93    4.78
  -6   0  13   25.73    6.19
  -6   0  14  262.53   13.92
  -6   0  15   18.49    4.50
  -6   0  16  237.73   11.82
  -6   0  17    1.94    2.55
  -6   0  18  285.81    9.75
  -6   1 -16  112.21    7.59
  -6   1 -15  207.59   10.86
  -6   1 -14   51.62    6.05
  -6   1 -13   80.26    7.33
  -6   1 -12  246.89   12.31
  -6   1 -11  168.79    9.92
  -6   1  -3  179.81   10.59
  -6   1  -2   32.51    4.83
  -6   1  -1  153.39   10.63
  -6   1   0  209.57   13.07
  -6   1   1  968.31   31.32
  -6   1   2  349.41   18.44
  -6   1   3  309.83   17.91
  -6   1   4  107.16   10.71
  -6   1   5  277.61   17.85
  -6   1   6  101.80   11.04
  -6   1   7  420.33   22.92
  -6   1   8  156.76   14.31
  -6   1   8  150.94    8.95
  -6   1   8  157.97   10.50
  -6   1   9  201.37   16.00
  -6   1   9  206.59   11.22
  -6   1   9  183.76   11.74
  -6   1  10    1.47    2.67
  -6   1  10    4.77    3.77
  -6   1  11  112.42    8.84
  -6   1  11  128.76   10.39
  -6   1  12   48.18    6.04
  -6   1  12   61.09    7.51
  -6   1  13   46.82    6.22
  -6   1  13   46.29    6.90
  -6   1  14    0.72    3.06
  -6   1  14   15.84    5.41
  -6   1  15  259.97   12.49
  -6   1  16    0.82    2.61
  -6   1  17  322.51   11.57
  -6   1  18   25.45    2.83
  -6   2 -17  259.54   10.38
  -6   2 -16   46.04    5.07
  -6   2 -15  189.61   10.49
  -6   2 -14   81.47    7.28
  -6   2 -13   25.56    4.61
  -6   2 -12    3.81    3.01
  -6   2 -11  695.40   22.38
  -6   2 -10  150.43    9.60
  -6   2  -2  723.06   23.76
  -6   2  -1  292.36   15.13
  -6   2   0 1050.97   32.13
  -6   2   1  167.10   12.36
  -6   2   2  425.14   20.75
  -6   2   3   31.96    6.21
  -6   2   4   30.89    6.29
  -6   2   5   31.76    6.60
  -6   2   6  405.03   22.57
  -6   2   7  219.36   17.08
  -6   2   7  198.49    9.70
  -6   2   7  206.37    9.69
  -6   2   8 1226.61   42.99
  -6   2   8 1245.16   29.83
  -6   2   8 1268.37   29.67
  -6   2   8 1256.31   33.56
  -6   2   9  252.45   12.22
  -6   2   9  262.28   11.70
  -6   2   9  275.49   14.59
  -6   2  10  659.76   19.94
  -6   2  10  725.76   22.33
  -6   2  10  661.17   23.97
  -6   2  11    0.27    2.64
  -6   2  11   -1.83    2.25
  -6   2  12  241.40   12.40
  -6   2  12  214.74   13.65
  -6   2  13   -1.75    3.20
  -6   2  13    5.18    4.97
  -6   2  14  159.14    9.60
  -6   2  15   45.15    5.10
  -6   2  16  205.90    9.30
  -6   2  17   47.34    3.83
  -6   3 -17  100.91    6.35
  -6   3 -16  106.39    7.40
  -6   3 -15    4.79    3.20
  -6   3 -14  159.52   10.14
  -6   3 -13   48.52    6.03
  -6   3 -12  224.88   12.45
  -6   3 -11    8.59    3.86
  -6   3 -10  368.77   15.83
  -6   3  -9  434.17   17.04
  -6   3  -8  106.58    7.91
  -6   3  -1  876.16   27.94
  -6   3   0  627.60   24.43
  -6   3   1  658.26   26.16
  -6   3   2   33.53    6.16
  -6   3   3   57.53    8.24
  -6   3   4   53.36    8.18
  -6   3   5   99.43   11.11
  -6   3   5  115.82    7.83
  -6   3   6    4.83    5.47
  -6   3   6    3.12    2.76
  -6   3   7  275.59   19.06
  -6   3   7  272.84   12.96
  -6   3   7  296.97   14.48
  -6   3   8  117.86    7.35
  -6   3   8  117.15    8.53
  -6   3   8  116.75    9.35
  -6   3   9 1144.66   28.17
  -6   3   9 1167.14   30.39
  -6   3   9 1183.70   33.43
  -6   3  10  113.22    8.03
  -6   3  10  107.85    8.17
  -6   3  10  106.33    9.61
  -6   3  11  278.77   12.86
  -6   3  11  281.56   13.02
  -6   3  11  300.44   16.08
  -6   3  12   31.01    4.72
  -6   3  12   40.41    4.86
  -6   3  12   41.28    6.55
  -6   3  13  252.53   11.60
  -6   3  13  269.73   11.00
  -6   3  13  284.83   14.94
  -6   3  14   42.97    4.79
  -6   3  15   73.81    5.57
  -6   3  16   20.39    2.78
  -6   4 -17  109.56    6.39
  -6   4 -16   26.33    3.97
  -6   4 -15  110.45    8.22
  -6   4 -14   25.39    4.81
  -6   4 -13  520.82   19.85
  -6   4 -12    4.68    3.63
  -6   4 -11  722.27   24.15
  -6   4 -10  318.18   15.08
  -6   4  -9  410.45   16.98
  -6   4  -8    7.12    2.76
  -6   4  -8   11.12    3.57
  -6   4  -7   48.11    4.94
  -6   4  -7   53.34    5.82
  -6   4  -6  175.81    9.69
  -6   4  -6  207.64   10.71
  -6   4   1  310.49   17.52
  -6   4   2   16.48    4.78
  -6   4   2   15.40    3.62
  -6   4   3   10.62    3.15
  -6   4   3    8.44    4.26
  -6   4   3   19.79    4.00
  -6   4   4  138.91    8.54
  -6   4   4  144.77   13.24
  -6   4   4  139.76    9.35
  -6   4   5  105.26    7.29
  -6   4   5  122.23   12.77
  -6   4   5  116.18    8.96
  -6   4   6  346.00   21.01
  -6   4   6  345.85   15.33
  -6   4   7   25.62    4.66
  -6   4   7   21.18    4.78
  -6   4   8  242.73   12.84
  -6   4   8  225.33   13.10
  -6   4   9   62.77    6.87
  -6   4   9   68.71    8.02
  -6   4  10  322.06   14.91
  -6   4  10  346.53   16.78
  -6   4  11   10.64    3.49
  -6   4  11   15.36    5.23
  -6   4  12  396.95   15.06
  -6   4  12  371.91   17.11
  -6   4  13   25.45    3.75
  -6   4  13   26.27    3.71
  -6   4  14  252.89    9.14
  -6   4  14  269.55    9.78
  -6   5 -17    5.12    2.17
  -6   5 -16   91.11    6.36
  -6   5 -15    3.18    2.56
  -6   5 -14  332.50   14.70
  -6   5 -13   10.87    4.12
  -6   5 -12  550.22   20.81
  -6   5 -11  109.45    9.16
  -6   5 -10  189.58   11.99
  -6   5  -9  309.83   15.16
  -6   5  -8   75.15    6.34
  -6   5  -8   61.79    6.79
  -6   5  -7   96.32    7.62
  -6   5  -7   95.00    8.05
  -6   5  -6  165.95   10.12
  -6   5  -6  198.65   11.26
  -6   5  -5  385.34   15.90
  -6   5  -5  388.65   15.44
  -6   5  -4  362.73   15.63
  -6   5  -4  355.07   13.99
  -6   5  -3  337.25   15.11
  -6   5  -3  328.27   12.71
  -6   5  -2  498.21   19.02
  -6   5  -1  160.85   10.56
  -6   5   0  185.86   11.40
  -6   5   0  191.35   11.31
  -6   5   1   29.34    4.90
  -6   5   1   22.01    4.32
  -6   5   2  105.59    8.77
  -6   5   2   95.59    8.14
  -6   5   3  439.52   17.74
  -6   5   3  478.70   18.53
  -6   5   4    9.77    3.17
  -6   5   4    4.77    3.29
  -6   5   5  701.77   21.45
  -6   5   5  685.49   23.36
  -6   5   6   63.32    7.02
  -6   5   6   67.94    7.01
  -6   5   7  286.93   14.77
  -6   5   7  309.72   14.77
  -6   5   8   42.22    5.92
  -6   5   8   62.53    7.16
  -6   5   9   36.21    5.62
  -6   5   9   46.31    6.76
  -6   5  10   36.17    5.54
  -6   5  10   38.03    6.13
  -6   5  11  261.99   12.90
  -6   5  11  276.40   14.08
  -6   5  12   36.84    4.80
  -6   5  12   51.75    6.59
  -6   5  13  250.71   10.57
  -6   5  14   20.18    2.82
  -6   6 -17   34.17    2.80
  -6   6 -16    4.07    2.08
  -6   6 -15  160.08    8.77
  -6   6 -14    2.39    2.96
  -6   6 -13  551.02   19.70
  -6   6 -12  101.87    8.74
  -6   6 -11  189.75   11.98
  -6   6 -10  170.21   11.51
  -6   6  -9  227.33   13.14
  -6   6  -8  242.89   12.00
  -6   6  -8  254.14   13.62
  -6   6  -7  208.79   11.61
  -6   6  -7  231.89   12.76
  -6   6  -6   74.90    7.34
  -6   6  -6   70.81    6.97
  -6   6  -5  874.73   26.58
  -6   6  -5  895.26   25.99
  -6   6  -4   27.50    5.32
  -6   6  -4   32.78    5.03
  -6   6  -3  144.51   10.36
  -6   6  -3  150.37    8.96
  -6   6  -2   14.75    4.23
  -6   6  -1  119.76    9.51
  -6   6   0   10.37    3.70
  -6   6   1   69.43    7.34
  -6   6   1   63.94    7.01
  -6   6   2  136.77   10.17
  -6   6   2  143.63   10.44
  -6   6   3  149.78   10.33
  -6   6   3  141.29   10.50
  -6   6   4  575.19   20.77
  -6   6   4  588.17   22.19
  -6   6   4  603.78   19.69
  -6   6   5  227.80   12.01
  -6   6   5  221.84   13.23
  -6   6   5  211.86   11.65
  -6   6   6  442.76   16.06
  -6   6   6  422.39   18.58
  -6   6   6  406.17   16.55
  -6   6   7   48.59    6.39
  -6   6   7   45.79    5.92
  -6   6   8   93.97    8.66
  -6   6   8   93.07    7.98
  -6   6   9   11.41    4.24
  -6   6   9   17.30    4.36
  -6   6  10  118.37    8.98
  -6   6  10  104.02    8.49
  -6   6  11    1.16    2.71
  -6   6  11   16.57    4.53
  -6   6  12  165.84    8.93
  -6   6  13   50.12    4.41
  -6   6  14  172.08    6.76
  -6   7 -16  109.60    5.19
  -6   7 -15    9.99    2.51
  -6   7 -14  183.00    9.46
  -6   7 -13   35.81    4.94
  -6   7 -12  153.20   10.03
  -6   7 -11  109.82    8.89
  -6   7 -10   95.03    8.57
  -6   7  -9   15.10    3.09
  -6   7  -9   25.58    4.86
  -6   7  -8   94.98    7.49
  -6   7  -8  101.28    8.61
  -6   7  -7  133.82    9.32
  -6   7  -7  139.38    9.96
  -6   7  -6  373.21   16.24
  -6   7  -6  366.79   15.97
  -6   7  -5   58.76    7.01
  -6   7  -5   56.38    6.14
  -6   7  -4  595.28   22.12
  -6   7  -4  597.80   19.97
  -6   7  -3  126.01   10.17
  -6   7  -3  122.62    8.12
  -6   7  -2   20.42    4.82
  -6   7  -1   99.14    9.44
  -6   7   0   25.68    5.36
  -6   7   1   93.40    8.68
  -6   7   2    9.19    3.91
  -6   7   2   13.42    4.47
  -6   7   3  132.13    9.97
  -6   7   3  128.70   10.28
  -6   7   4  212.93   11.91
  -6   7   4  213.44   13.12
  -6   7   5  289.78   13.59
  -6   7   5  299.85   15.52
  -6   7   5  283.74   12.36
  -6   7   6  203.11   10.58
  -6   7   6  209.30   12.91
  -6   7   6  190.28   10.27
  -6   7   7  138.02   10.43
  -6   7   7  138.91    8.80
  -6   7   8   25.50    4.84
  -6   7   8   35.77    5.06
  -6   7   9  206.87   11.81
  -6   7   9  210.73   10.28
  -6   7  10    6.58    3.05
  -6   7  10   17.56    3.98
  -6   7  11   74.48    6.29
  -6   7  12   21.30    3.33
  -6   7  13   39.73    3.45
  -6   8 -15  416.17   10.87
  -6   8 -14   75.87    5.22
  -6   8 -13  166.12    8.59
  -6   8 -12   21.44    4.04
  -6   8 -11   29.33    4.74
  -6   8 -10  119.30    8.71
  -6   8  -9   76.53    5.77
  -6   8  -9   73.51    7.21
  -6   8  -8   18.28    3.74
  -6   8  -8   22.94    4.72
  -6   8  -7  382.19   15.31
  -6   8  -7  365.60   15.76
  -6   8  -6  152.77   10.02
  -6   8  -6  141.69    9.49
  -6   8  -5  527.56   19.99
  -6   8  -5  499.16   17.96
  -6   8  -4   45.34    6.26
  -6   8  -4   50.23    5.70
  -6   8  -3  256.91   14.21
  -6   8  -3  234.57   10.97
  -6   8  -2  159.36   11.45
  -6   8  -1   67.92    7.57
  -6   8   0  133.37   10.72
  -6   8   1   83.51    8.32
  -6   8   2   75.27    7.84
  -6   8   3  184.37   11.54
  -6   8   4  140.28    9.60
  -6   8   4  131.66    9.95
  -6   8   5  200.30   10.68
  -6   8   5  221.75   12.76
  -6   8   6  112.49    7.34
  -6   8   6  113.86    9.16
  -6   8   7   21.32    4.79
  -6   8   8  134.23    9.35
  -6   8   9   51.30    5.61
  -6   8  10  227.86   10.54
  -6   8  11    4.01    2.26
  -6   9 -13   30.56    3.11
  -6   9 -12   76.42    5.29
  -6   9 -11    4.57    2.55
  -6   9 -10   67.31    5.85
  -6   9  -9   11.27    3.26
  -6   9  -8  338.51   12.20
  -6   9  -8  321.98   13.29
  -6   9  -7   34.71    4.53
  -6   9  -7   32.14    4.43
  -6   9  -6  325.21   13.84
  -6   9  -6  308.34   12.85
  -6   9  -5   25.58    4.68
  -6   9  -5   23.71    3.86
  -6   9  -4   77.48    7.71
  -6   9  -4   92.11    6.51
  -6   9  -3   82.95    8.09
  -6   9  -2   11.31    4.03
  -6   9  -1  153.52   10.93
  -6   9   0  126.34    9.67
  -6   9   1  320.70   15.27
  -6   9   2  224.71   12.21
  -6   9   3   60.21    6.12
  -6   9   4  163.17    9.37
  -6   9   5    9.25    2.92
  -6   9   6   59.00    4.58
  -6  10 -11   87.52    4.62
  -6  10 -10   34.39    3.37
  -6  10  -9  213.15    8.50
  -6  10  -8    6.15    1.77
  -6  10  -8    2.47    1.81
  -6  10  -7  223.75    8.99
  -6  10  -7  214.69    8.93
  -6  10  -6   14.01    3.13
  -6  10  -6   14.15    2.62
  -6  10  -5  103.09    7.12
  -6  10  -5   92.78    5.44
  -6  10  -4    2.53    2.62
  -6  10  -3   45.04    5.39
  -6  10  -2  121.37    8.69
  -6  10  -1  198.85   11.09
  -6  10   0  177.35   10.49
  -6  10   1  188.57   10.52
  -6  10   2  187.31    9.95
  -6  10   3   92.05    6.57
  -6  10   4   26.90    3.47
  -6  10   5   73.26    4.70
  -6  11  -6   27.66    2.69
  -6  11  -5   41.45    3.66
  -6  11  -4    1.48    1.75
  -6  11  -3  107.31    6.53
  -6  11  -2  143.14    7.80
  -6  11  -1   64.53    5.23
  -6  11   0  219.33    9.53
  -6  11   1   69.04    5.14
  -6  11   2  184.33    7.85
  -6  11   3   72.61    4.46
  -6  11   4   97.70    4.15
  -5 -13   8   -0.01    1.57
  -5 -13   9  568.20   13.97
  -5 -13  10   -0.03    1.29
  -5 -12   4  308.75   12.61
  -5 -12   5   44.85    5.07
  -5 -12   6  407.63   15.22
  -5 -12   7   -0.45    2.03
  -5 -12   8  187.24    9.68
  -5 -12   9    7.01    2.76
  -5 -12  10  254.45   10.59
  -5 -12  11    1.11    1.71
  -5 -12  12   86.26    5.04
  -5 -12  13    0.17    1.07
  -5 -11   7  377.56   15.85
  -5 -11   8    8.91    3.14
  -5 -11   9   89.49    7.60
  -5 -11  10    4.47    2.79
  -5 -11  11   91.99    7.06
  -5 -11  12    4.30    2.20
  -5 -11  13  136.38    7.32
  -5 -11  14   21.11    2.73
  -5 -10  -7  121.38    7.40
  -5 -10  -6   92.77    6.69
  -5 -10  -5  206.21   10.39
  -5 -10  -4  299.55   13.03
  -5 -10  -3   26.74    4.30
  -5 -10   8  501.30   19.55
  -5 -10   9    8.88    3.74
  -5 -10  10   68.37    7.14
  -5 -10  11    2.13    2.66
  -5 -10  12   82.53    7.20
  -5 -10  13   66.37    6.08
  -5 -10  14  243.43   10.45
  -5 -10  15   24.48    3.01
  -5 -10  16   63.40    3.60
  -5  -9   9  466.02   19.33
  -5  -9  10    1.06    2.74
  -5  -9  11  152.35   10.67
  -5  -9  12   13.38    4.12
  -5  -9  13  238.13   12.50
  -5  -9  14   12.02    3.23
  -5  -9  15   90.09    6.38
  -5  -9  16    3.06    2.02
  -5  -9  17   48.67    3.03
  -5  -8  10  610.72   22.40
  -5  -8  11    2.55    2.86
  -5  -8  12  729.93   24.80
  -5  -8  13   47.50    6.12
  -5  -8  14  212.70   11.54
  -5  -8  15   -3.92    2.88
  -5  -8  16   56.00    4.95
  -5  -8  17    3.37    1.71
  -5  -7  10    5.76    3.12
  -5  -7  11  333.65   15.80
  -5  -7  12   37.91    5.62
  -5  -7  13  372.53   16.71
  -5  -7  14    3.61    3.09
  -5  -7  15  123.53    8.46
  -5  -7  16    5.59    2.41
  -5  -7  17  239.79    9.30
  -5  -7  18   19.09    2.12
  -5  -6   7   42.08    5.91
  -5  -6  10  584.82   18.08
  -5  -6  11   -3.54    3.10
  -5  -6  11   -1.51    2.16
  -5  -6  12  199.73   11.83
  -5  -6  12  187.78   10.08
  -5  -6  13   -1.24    2.86
  -5  -6  13    2.31    2.18
  -5  -6  14   95.20    8.05
  -5  -6  14   88.69    6.86
  -5  -6  15   -0.73    2.43
  -5  -6  15   -0.91    2.97
  -5  -6  16  177.16    9.34
  -5  -6  17   24.59    3.26
  -5  -6  18  274.17    8.42
  -5  -5   6   29.17    5.49
  -5  -5   7 1037.46   32.98
  -5  -5   8   15.05    3.91
  -5  -5  10   36.53    4.63
  -5  -5  11  140.75    8.99
  -5  -5  11  131.89    9.15
  -5  -5  12   21.88    4.15
  -5  -5  12   15.76    3.89
  -5  -5  13  215.05   11.61
  -5  -5  13  213.99   11.80
  -5  -5  14    1.13    2.59
  -5  -5  14    3.06    2.71
  -5  -5  15  209.18   10.87
  -5  -5  15  222.32   11.36
  -5  -5  16   67.38    5.79
  -5  -5  16   76.39    6.06
  -5  -5  17  333.64   11.47
  -5  -5  17  310.54   11.09
  -5  -5  18   39.76    3.02
  -5  -5  18   42.02    3.15
  -5  -4   6 1378.40   39.06
  -5  -4   7    6.85    2.67
  -5  -4   8 1412.28   40.07
  -5  -4   9   28.58    5.24
  -5  -4  10   57.03    5.73
  -5  -4  11    1.83    2.00
  -5  -4  11   -0.02    2.60
  -5  -4  12   85.93    7.27
  -5  -4  12   92.56    7.91
  -5  -4  13    0.79    2.35
  -5  -4  13    0.80    3.08
  -5  -4  14  143.78    9.07
  -5  -4  14  143.50    9.96
  -5  -4  15    1.81    2.24
  -5  -4  15   -0.01    3.04
  -5  -4  16  321.33   13.89
  -5  -4  16  313.31   12.21
  -5  -4  17   12.41    2.34
  -5  -4  17   13.26    3.36
  -5  -4  18  238.13    9.26
  -5  -4  19    4.46    1.50
  -5  -3   5  588.58   23.42
  -5  -3   6   24.01    4.82
  -5  -3   7 1626.69   43.98
  -5  -3   8   39.61    6.22
  -5  -3   9  705.39   27.22
  -5  -3  10    4.65    3.70
  -5  -3  10   -0.20    2.88
  -5  -3  11    8.73    2.29
  -5  -3  11    6.94    3.16
  -5  -3  12   -1.20    2.89
  -5  -3  12   -1.94    1.89
  -5  -3  13  214.16   12.53
  -5  -3  13  223.77   10.75
  -5  -3  14   46.59    6.45
  -5  -3  14   51.67    5.09
  -5  -3  15  239.51   13.14
  -5  -3  15  250.73   10.75
  -5  -3  16   12.18    3.85
  -5  -3  17  180.48   10.09
  -5  -3  18   23.43    3.65
  -5  -3  19   83.44    4.86
  -5  -2   3    7.34    3.79
  -5  -2   4 1167.99   34.53
  -5  -2   5   47.52    6.55
  -5  -2   6 1111.06   34.64
  -5  -2   7  177.60   12.92
  -5  -2   8  424.75   20.66
  -5  -2   9   22.65    5.13
  -5  -2  10   23.60    5.17
  -5  -2  10   25.60    4.08
  -5  -2  11    5.41    3.20
  -5  -2  11    2.36    2.66
  -5  -2  12  357.19   15.96
  -5  -2  12  352.58   14.68
  -5  -2  13    7.58    4.05
  -5  -2  13   18.77    5.18
  -5  -2  14  490.88   19.88
  -5  -2  15   34.86    5.64
  -5  -2  16  514.46   19.77
  -5  -2  17   60.75    6.50
  -5  -2  18   27.51    4.38
  -5  -2  19    2.70    2.16
  -5  -1   1  279.67   14.35
  -5  -1   2   44.90    6.07
  -5  -1   3  775.18   26.37
  -5  -1   4    1.19    2.24
  -5  -1   5 1612.40   43.19
  -5  -1   6  408.27   19.88
  -5  -1   7  103.24   10.10
  -5  -1   8  159.69   12.68
  -5  -1   9   64.43    8.50
  -5  -1  10   55.81    7.99
  -5  -1  10   57.44    5.88
  -5  -1  10   50.63    5.58
  -5  -1  11  163.37   12.70
  -5  -1  11  179.23   10.70
  -5  -1  11  153.15    9.76
  -5  -1  12   13.68    4.09
  -5  -1  12   22.26    4.96
  -5  -1  13  790.55   25.88
  -5  -1  13  781.00   24.89
  -5  -1  14   72.23    7.87
  -5  -1  15  231.45   13.27
  -5  -1  16    9.98    4.00
  -5  -1  17   64.45    6.52
  -5  -1  18    2.74    2.94
  -5  -1  19  107.48    6.24
  -5   0 -13   39.35    4.17
  -5   0  -5  415.13   13.84
  -5   0  -4  563.84   17.24
  -5   0  -3    2.66    2.02
  -5   0  -2  252.65   12.12
  -5   0  -1  297.93   13.67
  -5   0   0  154.19   10.05
  -5   0   1  306.14   14.86
  -5   0   2  794.21   26.49
  -5   0   3    6.64    3.07
  -5   0   4 1959.58   48.79
  -5   0   5  105.41   10.03
  -5   0   6   47.93    7.09
  -5   0   7   19.63    4.66
  -5   0   8   -0.04    2.60
  -5   0   9   20.34    5.26
  -5   0  10  108.57   11.20
  -5   0  10  100.81    7.63
  -5   0  10  109.64    8.41
  -5   0  11   18.52    4.68
  -5   0  11   20.62    4.29
  -5   0  11   23.21    5.07
  -5   0  12  665.58   22.72
  -5   0  12  688.25   23.54
  -5   0  13    2.50    3.62
  -5   0  13   11.49    5.30
  -5   0  14  713.46   24.63
  -5   0  15   -0.07    3.56
  -5   0  16   41.73    5.74
  -5   0  17   12.78    3.83
  -5   0  18  180.95    9.45
  -5   0  19    5.73    2.37
  -5   1 -14  369.43   13.84
  -5   1 -13  244.67   10.95
  -5   1 -12  263.96   11.25
  -5   1  -4   56.62    4.90
  -5   1  -3  228.82   10.68
  -5   1  -2   17.82    3.44
  -5   1  -1  407.32   16.26
  -5   1   0  322.52   14.89
  -5   1   1  364.76   16.57
  -5   1   2 1874.02   45.91
  -5   1   3 3018.79   65.02
  -5   1   4  196.88   13.67
  -5   1   5  863.16   31.10
  -5   1   6   14.31    4.36
  -5   1   7  140.33   12.48
  -5   1   8   25.51    5.91
  -5   1   9  157.87   13.68
  -5   1  10   24.60    6.20
  -5   1  10   25.03    4.10
  -5   1  10   23.40    5.03
  -5   1  11  832.94   32.10
  -5   1  11  836.37   25.08
  -5   1  11  809.78   25.96
  -5   1  12   13.36    4.01
  -5   1  12   12.22    5.21
  -5   1  13  398.24   17.21
  -5   1  13  390.15   17.92
  -5   1  14   11.01    4.19
  -5   1  14   21.88    6.29
  -5   1  15  122.17    9.40
  -5   1  16    3.59    3.31
  -5   1  17   94.40    7.51
  -5   1  18    2.48    2.55
  -5   1  19  156.47    6.69
  -5   2 -15  157.25    9.03
  -5   2 -14   45.41    5.33
  -5   2 -13  181.82   10.10
  -5   2 -12  100.93    7.48
  -5   2  -3   79.47    6.12
  -5   2  -2  296.06   13.17
  -5   2  -1  381.12   15.80
  -5   2   0  385.71   16.72
  -5   2   1  340.71   16.44
  -5   2   2  743.55   26.53
  -5   2   3  274.61   16.03
  -5   2   4  222.87   14.78
  -5   2   5   19.72    5.32
  -5   2   6    5.41    2.91
  -5   2   7   81.74   10.02
  -5   2   8  481.97   24.66
  -5   2   9   29.95    6.88
  -5   2   9   31.33    3.99
  -5   2   9   31.17    3.95
  -5   2   9   32.22    5.19
  -5   2  10  756.55   31.96
  -5   2  10  799.36   21.45
  -5   2  10  817.96   23.46
  -5   2  10  789.00   25.37
  -5   2  11   87.09    7.52
  -5   2  11   83.94    6.20
  -5   2  11   80.19    8.22
  -5   2  12  542.68   17.08
  -5   2  12  570.60   20.13
  -5   2  12  547.15   21.78
  -5   2  13   10.58    3.75
  -5   2  13    9.35    5.12
  -5   2  14   22.50    4.54
  -5   2  14   35.84    7.16
  -5   2  15   -3.41    3.64
  -5   2  16   93.43    7.53
  -5   2  17   -0.55    2.44
  -5   2  18  222.73    8.97
  -5   2  19    2.97    1.56
  -5   3 -16  385.53   14.27
  -5   3 -15   23.72    4.32
  -5   3 -14  529.73   18.62
  -5   3 -13  183.79   10.67
  -5   3 -12  177.40   10.35
  -5   3 -11   63.87    6.10
  -5   3 -10   11.32    3.34
  -5   3  -2  558.23   19.19
  -5   3  -1  294.04   14.20
  -5   3   0  272.53   14.29
  -5   3   1 1146.55   33.83
  -5   3   2    1.60    2.69
  -5   3   3   80.52    9.02
  -5   3   4   76.98    9.14
  -5   3   5   48.73    7.68
  -5   3   6   15.77    5.24
  -5   3   7  339.57   20.72
  -5   3   8   38.20    7.12
  -5   3   8   45.10    5.64
  -5   3   8   46.13    5.02
  -5   3   9 1003.78   38.39
  -5   3   9 1027.33   26.49
  -5   3   9  956.40   24.38
  -5   3   9  987.28   28.52
  -5   3  10    0.62    2.03
  -5   3  10    0.70    2.46
  -5   3  10    1.22    3.64
  -5   3  11  465.62   17.13
  -5   3  11  478.64   17.42
  -5   3  11  459.54   19.60
  -5   3  12   14.01    3.60
  -5   3  12   19.41    3.88
  -5   3  12   22.56    5.69
  -5   3  13   94.88    7.75
  -5   3  13  100.76    7.49
  -5   3  13  113.63   10.06
  -5   3  14   63.09    6.38
  -5   3  14   60.67    5.48
  -5   3  15   75.32    6.58
  -5   3  16   55.04    5.26
  -5   3  17  151.69    7.50
  -5   3  18   22.39    2.57
  -5   4 -17  196.33    8.71
  -5   4 -16   36.68    4.44
  -5   4 -15  580.37   19.18
  -5   4 -14    8.73    3.47
  -5   4 -13  234.26   12.38
  -5   4 -12  109.46    8.54
  -5   4 -11  335.45   14.90
  -5   4 -10  288.86   13.59
  -5   4  -9  119.14    8.43
  -5   4  -1  717.89   23.98
  -5   4   0 1122.73   33.37
  -5   4   1   92.01    9.20
  -5   4   2  187.84   13.37
  -5   4   3   -0.96    2.78
  -5   4   4   29.61    6.09
  -5   4   5   53.93    8.25
  -5   4   6  156.00   13.99
  -5   4   7   76.30   10.45
  -5   4   7   71.03    6.61
  -5   4   7   78.69    7.83
  -5   4   7   76.62    6.85
  -5   4   8 1208.96   42.67
  -5   4   8 1248.83   31.63
  -5   4   8 1234.61   32.51
  -5   4   9  116.87    8.60
  -5   4   9  107.41    9.02
  -5   4  10  556.28   19.85
  -5   4  10  588.62   21.80
  -5   4  11    2.33    2.52
  -5   4  11    6.18    3.05
  -5   4  11    7.80    4.55
  -5   4  12  137.38    8.61
  -5   4  12  143.81    9.47
  -5   4  12  153.65   11.24
  -5   4  13   13.34    3.31
  -5   4  13    7.68    2.87
  -5   4  13   16.21    5.37
  -5   4  14   46.14    5.05
  -5   4  14   39.76    4.68
  -5   4  15   20.02    3.37
  -5   4  15   22.41    3.32
  -5   4  16  204.71    8.53
  -5   4  17    1.86    1.51
  -5   5 -17   48.29    4.20
  -5   5 -16  189.22    9.46
  -5   5 -15   47.90    5.48
  -5   5 -14  155.89   10.10
  -5   5 -13    3.64    3.22
  -5   5 -12  398.21   17.10
  -5   5 -11   56.62    6.78
  -5   5 -10  497.85   19.03
  -5   5  -9  866.58   25.78
  -5   5  -8   94.87    7.76
  -5   5  -7   12.07    3.64
  -5   5   1 1065.63   34.02
  -5   5   2    5.78    3.61
  -5   5   3   65.39    9.00
  -5   5   4   21.39    6.09
  -5   5   4   33.85    5.45
  -5   5   4   21.88    3.92
  -5   5   5   57.86    8.82
  -5   5   5   70.97    6.91
  -5   5   5   77.91    7.91
  -5   5   6   99.06    8.17
  -5   5   6   92.58    7.35
  -5   5   6   83.38    8.29
  -5   5   7  444.04   17.85
  -5   5   7  471.93   17.96
  -5   5   7  490.39   19.92
  -5   5   8   85.25    7.82
  -5   5   8   78.64    8.56
  -5   5   8   81.08    7.79
  -5   5   9  636.37   22.17
  -5   5   9  614.51   21.75
  -5   5  10   96.99    8.42
  -5   5  10  117.61    9.72
  -5   5  11  162.03   10.67
  -5   5  11  175.43   11.48
  -5   5  12   53.12    7.06
  -5   5  12   36.29    5.26
  -5   5  13  123.14    8.59
  -5   5  14   -0.93    1.99
  -5   5  15  270.22   10.34
  -5   5  16   16.13    2.19
  -5   6 -17  179.20    7.18
  -5   6 -16    4.00    2.43
  -5   6 -15   38.25    4.77
  -5   6 -14   41.48    5.41
  -5   6 -13  254.52   13.34
  -5   6 -12  149.81   10.48
  -5   6 -11  162.81   11.09
  -5   6 -10  253.40   13.77
  -5   6  -9  241.46   13.16
  -5   6  -8  207.87   10.19
  -5   6  -8  216.89   12.16
  -5   6  -7   47.81    5.33
  -5   6  -7   59.72    6.37
  -5   6  -6   34.14    4.70
  -5   6  -6   23.28    4.58
  -5   6  -5   62.06    6.41
  -5   6  -5   56.91    5.81
  -5   6  -4  393.88   15.85
  -5   6  -4  365.75   14.07
  -5   6  -3  643.12   21.38
  -5   6  -2  477.16   17.82
  -5   6  -1  158.42    9.98
  -5   6  -1  151.14    9.33
  -5   6   0  103.96    8.12
  -5   6   0  119.58    8.45
  -5   6   0  102.92    7.51
  -5   6   1  159.09   10.16
  -5   6   1  143.79    9.46
  -5   6   1  147.61    9.51
  -5   6   2   70.16    6.65
  -5   6   2   61.77    6.65
  -5   6   2   63.18    6.64
  -5   6   3    7.19    3.31
  -5   6   3   10.22    3.94
  -5   6   3    6.92    3.33
  -5   6   4  156.50    9.73
  -5   6   4  163.50   10.65
  -5   6   4  162.60   11.24
  -5   6   5  183.57   10.23
  -5   6   5  162.74   10.73
  -5   6   5  193.75   12.38
  -5   6   5  174.36    9.64
  -5   6   6  759.77   21.65
  -5   6   6  748.45   24.79
  -5   6   6  725.96   22.14
  -5   6   6  720.50   25.86
  -5   6   7   57.77    7.44
  -5   6   7   52.09    6.81
  -5   6   7   52.80    6.34
  -5   6   8  168.17   11.48
  -5   6   8  165.84   10.69
  -5   6   9   51.22    6.46
  -5   6   9   51.55    6.76
  -5   6  10   42.21    6.13
  -5   6  10   47.73    6.31
  -5   6  11   -0.61    3.33
  -5   6  11    9.34    4.57
  -5   6  12   64.11    6.58
  -5   6  13   24.39    4.06
  -5   6  14  320.46   12.32
  -5   6  15    2.40    1.79
  -5   6  16  336.55    8.48
  -5   7 -17    5.16    1.49
  -5   7 -16  217.00    8.67
  -5   7 -15    3.83    2.59
  -5   7 -14   26.77    4.45
  -5   7 -13  116.62    8.74
  -5   7 -12   69.40    7.18
  -5   7 -11  143.93   10.42
  -5   7 -10  256.51   14.10
  -5   7  -9  111.38    9.34
  -5   7  -8  618.58   19.61
  -5   7  -8  592.19   21.70
  -5   7  -7   69.42    6.64
  -5   7  -7   74.27    7.31
  -5   7  -6  984.25   28.09
  -5   7  -6 1017.62   28.60
  -5   7  -5  345.09   15.51
  -5   7  -5  335.52   14.87
  -5   7  -4  185.30   11.41
  -5   7  -4  192.65   10.84
  -5   7  -3  401.38   17.12
  -5   7  -3  386.44   14.61
  -5   7  -2    4.86    3.31
  -5   7  -2    1.66    2.11
  -5   7  -1   58.75    5.60
  -5   7  -1   57.42    6.92
  -5   7   0    1.00    2.59
  -5   7   0    2.61    3.65
  -5   7   0    1.63    2.78
  -5   7   1    2.81    3.01
  -5   7   1    5.49    3.26
  -5   7   1    3.01    3.18
  -5   7   2   68.78    7.42
  -5   7   2   60.48    6.68
  -5   7   2   69.39    7.56
  -5   7   3  318.92   15.06
  -5   7   3  309.87   15.24
  -5   7   3  321.51   16.24
  -5   7   4   89.21    7.84
  -5   7   4   93.91    8.65
  -5   7   4   87.25    8.97
  -5   7   5  514.55   19.07
  -5   7   5  508.17   20.44
  -5   7   5  528.57   21.99
  -5   7   6  249.31   11.92
  -5   7   6  236.98   13.69
  -5   7   6  212.70   10.71
  -5   7   6  230.06   14.43
  -5   7   7  669.58   23.98
  -5   7   7  652.05   24.95
  -5   7   7  610.24   19.91
  -5   7   8    6.00    3.95
  -5   7   8    8.68    4.23
  -5   7   8   11.36    3.63
  -5   7   9    0.03    3.32
  -5   7   9    4.01    3.53
  -5   7  10    5.01    3.41
  -5   7  10    9.26    3.85
  -5   7  11   60.69    6.68
  -5   7  12   -1.66    2.64
  -5   7  13  299.25   12.33
  -5   7  14    6.21    2.36
  -5   7  15  382.59   10.50
  -5   8 -16    5.93    1.78
  -5   8 -15  183.01    8.02
  -5   8 -14   28.06    3.97
  -5   8 -13   90.31    7.13
  -5   8 -12  156.74   10.04
  -5   8 -11  161.89   10.70
  -5   8 -10   -0.34    3.26
  -5   8  -9  193.25   11.98
  -5   8  -8   40.74    5.21
  -5   8  -8   47.64    6.39
  -5   8  -7  240.52   12.29
  -5   8  -7  238.81   13.16
  -5   8  -6   97.17    8.11
  -5   8  -6   92.70    8.06
  -5   8  -5  473.25   18.86
  -5   8  -5  509.33   18.81
  -5   8  -4  484.55   19.77
  -5   8  -4  463.70   17.63
  -5   8  -3   34.97    5.93
  -5   8  -3   31.67    4.73
  -5   8  -2  165.78   11.50
  -5   8  -1    8.50    4.15
  -5   8  -1    6.02    2.98
  -5   8   0  135.46   10.33
  -5   8   0  129.08    9.53
  -5   8   1  109.06    9.56
  -5   8   1  108.39    8.88
  -5   8   1  110.14    9.17
  -5   8   2   55.94    7.02
  -5   8   2   68.66    7.24
  -5   8   2   69.02    7.67
  -5   8   3  510.88   19.81
  -5   8   3  513.10   20.10
  -5   8   3  491.39   20.89
  -5   8   4  465.67   18.24
  -5   8   4  449.76   19.06
  -5   8   4  459.12   20.58
  -5   8   5  355.30   15.43
  -5   8   5  385.32   17.47
  -5   8   5  347.42   17.93
  -5   8   6  306.85   13.46
  -5   8   6  304.55   15.46
  -5   8   6  312.21   17.00
  -5   8   7   18.15    5.15
  -5   8   7   23.89    5.10
  -5   8   8  152.22   10.76
  -5   8   9    6.53    3.53
  -5   8  10   51.44    6.08
  -5   8  11    4.74    2.63
  -5   8  12  216.93   10.41
  -5   8  13   11.74    2.64
  -5   8  14  249.26    8.30
  -5   9 -15   37.31    2.80
  -5   9 -14  223.65    8.55
  -5   9 -13  299.21   11.46
  -5   9 -12  466.72   16.00
  -5   9 -11   65.47    6.39
  -5   9 -10   91.03    7.67
  -5   9  -9    4.80    3.01
  -5   9  -8  145.61    8.62
  -5   9  -8  151.45   10.03
  -5   9  -7    3.57    2.82
  -5   9  -7    1.34    2.81
  -5   9  -6  103.53    8.38
  -5   9  -6  118.48    8.78
  -5   9  -5  252.06   13.59
  -5   9  -5  254.52   12.62
  -5   9  -4  570.33   21.37
  -5   9  -4  558.94   19.05
  -5   9  -3  361.70   17.10
  -5   9  -3  362.20   14.22
  -5   9  -2   13.40    4.52
  -5   9  -1   86.68    8.42
  -5   9   0   21.36    4.31
  -5   9   0   22.13    5.23
  -5   9   1   31.42    5.32
  -5   9   1   35.89    5.77
  -5   9   2  152.47   10.72
  -5   9   2  138.26   10.39
  -5   9   3   33.95    6.04
  -5   9   3   38.50    5.96
  -5   9   3   46.41    6.19
  -5   9   4  208.31   12.10
  -5   9   4  223.72   12.68
  -5   9   4  235.02   13.90
  -5   9   5  201.37   10.92
  -5   9   5  198.79   11.89
  -5   9   5  202.21   13.12
  -5   9   6  128.43    8.04
  -5   9   6  140.52    9.98
  -5   9   7   27.81    5.03
  -5   9   8    1.61    2.96
  -5   9   9   90.44    7.38
  -5   9  10   12.48    3.26
  -5   9  11  223.12    9.91
  -5   9  12    2.01    1.80
  -5  10 -13  251.76    8.19
  -5  10 -12   96.98    5.71
  -5  10 -11  210.09    9.39
  -5  10 -10   31.09    4.18
  -5  10  -9   31.19    4.29
  -5  10  -8    0.95    1.87
  -5  10  -8    4.16    3.01
  -5  10  -7  157.73    8.64
  -5  10  -7  154.63    9.18
  -5  10  -6   59.09    5.93
  -5  10  -6   59.31    5.72
  -5  10  -5  165.54   10.16
  -5  10  -5  171.53    9.24
  -5  10  -4  122.39    9.19
  -5  10  -4  117.44    7.59
  -5  10  -3  149.57   10.44
  -5  10  -3  146.84    7.84
  -5  10  -2  155.99   10.78
  -5  10  -1   63.09    7.14
  -5  10   0  100.26    8.88
  -5  10   1  194.54   11.88
  -5  10   2  210.43   12.09
  -5  10   3   59.94    6.36
  -5  10   4  217.72   11.07
  -5  10   5   51.33    5.14
  -5  10   6    6.75    2.20
  -5  10   7    2.71    2.74
  -5  10   8  159.97    8.60
  -5  10   9   23.99    3.40
  -5  11 -11    0.19    1.22
  -5  11 -10  159.19    6.58
  -5  11  -9   85.35    5.17
  -5  11  -8  157.79    7.33
  -5  11  -7  174.51    7.44
  -5  11  -7  158.92    7.51
  -5  11  -6   98.05    6.23
  -5  11  -6   90.64    5.63
  -5  11  -5   86.23    6.43
  -5  11  -5   85.45    5.35
  -5  11  -4   23.00    3.96
  -5  11  -3    2.22    2.76
  -5  11  -2  104.62    8.14
  -5  11  -1   48.50    5.71
  -5  11   0  396.42   15.95
  -5  11   1  154.18    9.43
  -5  11   2  215.48   10.92
  -5  11   3  211.02   10.00
  -5  11   4   50.09    4.66
  -5  11   5   28.06    3.14
  -5  12  -6  101.97    4.19
  -5  12  -5    7.39    1.97
  -5  12  -4    3.50    1.93
  -5  12  -3   24.00    3.23
  -5  12  -2   30.81    3.69
  -5  12  -1  192.43    8.75
  -5  12   0   79.87    5.64
  -5  12   1  247.18    9.65
  -5  12   2  236.01    8.81
  -5  12   3    5.69    1.75
  -5  12   4   68.10    3.46
  -4 -12   7   84.58    6.34
  -4 -12   8  223.40   10.28
  -4 -12   9   11.35    2.76
  -4 -12  10  310.33   11.72
  -4 -12  11    3.74    1.93
  -4 -12  12  177.50    7.44
  -4 -12  13    5.03    1.63
  -4 -11   5  177.15    9.51
  -4 -11   6    1.99    2.13
  -4 -11   7  382.74   15.50
  -4 -11   8    1.38    2.55
  -4 -11   9  374.40   15.23
  -4 -11  10   51.18    5.58
  -4 -11  11  184.63   10.06
  -4 -11  12    5.35    2.42
  -4 -11  13   12.92    2.69
  -4 -11  14    8.87    2.16
  -4 -11  15  170.54    6.31
  -4 -10   7   98.87    7.97
  -4 -10   8  347.29   15.31
  -4 -10   9    1.07    2.77
  -4 -10  10  223.22   12.49
  -4 -10  11  277.86   13.73
  -4 -10  12   72.06    6.90
  -4 -10  13   43.98    5.16
  -4 -10  14   66.07    5.81
  -4 -10  15   38.17    4.01
  -4 -10  16  245.01    8.45
  -4  -9   8   17.89    4.17
  -4  -9   9  441.78   18.09
  -4  -9  10   46.09    6.02
  -4  -9  11  287.24   14.63
  -4  -9  12  132.30    9.91
  -4  -9  13  170.90   10.87
  -4  -9  14   20.18    4.10
  -4  -9  15  350.02   13.90
  -4  -9  16    9.48    2.58
  -4  -9  17  115.07    5.67
  -4  -8   9   -1.81    3.16
  -4  -8  10  144.47   10.25
  -4  -8  11   36.79    5.57
  -4  -8  12  322.63   15.90
  -4  -8  13  104.65    9.09
  -4  -8  14  516.86   19.70
  -4  -8  15   13.02    3.49
  -4  -8  16  149.70    8.82
  -4  -8  17    3.76    2.28
  -4  -8  18   16.11    2.19
  -4  -7  10   84.25    7.67
  -4  -7  11  204.98   12.26
  -4  -7  12    1.51    2.93
  -4  -7  13  548.82   21.01
  -4  -7  14   29.03    5.18
  -4  -7  15  458.30   18.04
  -4  -7  16   30.18    4.64
  -4  -7  17   13.45    3.17
  -4  -7  18   35.84    3.55
  -4  -6   7   36.71    5.02
  -4  -6  10  700.49   22.51
  -4  -6  11    2.48    2.82
  -4  -6  12  477.57   18.82
  -4  -6  13   68.99    7.17
  -4  -6  14  316.17   15.23
  -4  -6  15   -2.08    3.00
  -4  -6  16  171.83   10.17
  -4  -6  17   86.71    6.69
  -4  -6  18   33.50    3.69
  -4  -6  19   63.39    3.76
  -4  -5   7  345.56   16.07
  -4  -5   8   35.15    5.16
  -4  -5  10   38.55    4.92
  -4  -5  11  412.65   14.64
  -4  -5  11  417.72   16.41
  -4  -5  12   98.46    7.27
  -4  -5  12   79.83    7.31
  -4  -5  13  305.04   13.60
  -4  -5  13  323.28   14.78
  -4  -5  14   53.11    6.20
  -4  -5  14   28.63    4.43
  -4  -5  15   85.23    7.09
  -4  -5  15   96.25    8.05
  -4  -5  16    9.75    3.16
  -4  -5  16   10.08    3.21
  -4  -5  17  201.32    9.32
  -4  -5  17  219.91   10.48
  -4  -5  18  166.19    7.92
  -4  -5  19  325.86    9.46
  -4  -4   6 1733.89   41.83
  -4  -4   7   71.76    7.19
  -4  -4   8  376.05   17.10
  -4  -4   9    2.47    2.60
  -4  -4  11   54.26    5.41
  -4  -4  11   48.39    5.20
  -4  -4  12   24.60    4.14
  -4  -4  12   19.04    3.73
  -4  -4  13  114.15    8.61
  -4  -4  13  111.61    8.32
  -4  -4  14  124.59    9.10
  -4  -4  14  119.59    8.64
  -4  -4  15   12.12    3.45
  -4  -4  15   13.45    3.56
  -4  -4  16   75.47    6.84
  -4  -4  16   70.21    6.38
  -4  -4  17   82.90    6.31
  -4  -4  17   84.67    6.86
  -4  -4  18  477.29   15.03
  -4  -4  18  496.92   14.55
  -4  -4  19   81.75    4.15
  -4  -4  19   70.69    4.43
  -4  -3   5  553.48   20.46
  -4  -3   6    5.25    2.80
  -4  -3   7  618.35   22.51
  -4  -3   8   51.05    6.36
  -4  -3   9  682.69   24.77
  -4  -3  10   63.91    6.96
  -4  -3  11 1106.52   27.95
  -4  -3  12   26.39    4.51
  -4  -3  12   31.50    4.15
  -4  -3  13  297.32   14.18
  -4  -3  13  270.52   12.39
  -4  -3  14   91.39    7.28
  -4  -3  14  106.30    8.71
  -4  -3  15  184.85   11.46
  -4  -3  15  194.90   10.43
  -4  -3  16   81.52    7.58
  -4  -3  16   78.69    6.35
  -4  -3  17  171.18   10.26
  -4  -3  17  163.01    8.33
  -4  -3  18   25.18    4.33
  -4  -3  19  201.68    8.76
  -4  -3  20    4.21    1.63
  -4  -2   4  885.23   18.23
  -4  -2   4  887.02   26.33
  -4  -2   5  312.98   10.50
  -4  -2   5  294.81   14.54
  -4  -2   6  747.40   20.01
  -4  -2   6  723.90   24.67
  -4  -2   7  225.48   13.29
  -4  -2   8  677.64   24.59
  -4  -2   9  171.79   12.00
  -4  -2  10  481.92   21.03
  -4  -2  11   58.67    7.12
  -4  -2  12  365.16   15.50
  -4  -2  12  358.93   12.79
  -4  -2  12  357.68   13.98
  -4  -2  13   33.58    4.04
  -4  -2  13   37.33    5.48
  -4  -2  14  402.13   17.62
  -4  -2  14  406.64   14.38
  -4  -2  15  163.28   11.02
  -4  -2  16  289.95   14.66
  -4  -2  17    1.13    3.36
  -4  -2  18  158.33    9.57
  -4  -2  19    4.12    2.98
  -4  -2  20   45.75    3.78
  -4  -1   2   72.88    6.64
  -4  -1   3  423.41   16.88
  -4  -1   4   22.14    2.70
  -4  -1   4   19.00    3.94
  -4  -1   5 1788.81   34.90
  -4  -1   5 1705.37   41.97
  -4  -1   6    4.10    2.63
  -4  -1   6    1.55    1.89
  -4  -1   7  495.41   17.30
  -4  -1   7  481.94   20.50
  -4  -1   8    1.96    2.23
  -4  -1   9  331.65   17.42
  -4  -1  10   86.13    9.10
  -4  -1  11  204.42   13.83
  -4  -1  12    4.24    2.91
  -4  -1  12    7.91    3.64
  -4  -1  13  195.29   11.73
  -4  -1  13  212.46   11.98
  -4  -1  14   65.64    7.26
  -4  -1  15  790.82   26.14
  -4  -1  16  113.12    9.36
  -4  -1  17  104.72    8.61
  -4  -1  18    4.98    3.33
  -4  -1  19   41.72    4.86
  -4  -1  20   13.41    2.68
  -4   0   0 1894.70   39.73
  -4   0   1  340.33   14.13
  -4   0   2 2934.68   57.82
  -4   0   3    3.52    2.89
  -4   0   4  283.14   14.24
  -4   0   5    2.37    2.49
  -4   0   6  846.35   28.39
  -4   0   6  956.17   25.12
  -4   0   7    3.43    2.68
  -4   0   7    1.88    2.44
  -4   0   8  362.97   18.71
  -4   0   8  375.43   16.44
  -4   0   9    0.60    2.44
  -4   0  10  170.58   13.25
  -4   0  11    5.09    3.38
  -4   0  11   -1.69    2.65
  -4   0  12  403.74   19.86
  -4   0  12  433.14   17.12
  -4   0  12  418.89   17.07
  -4   0  13   14.08    4.18
  -4   0  13   14.52    5.23
  -4   0  14  798.39   26.11
  -4   0  15   65.38    7.66
  -4   0  16  211.33   12.68
  -4   0  17   22.45    4.91
  -4   0  18   73.14    6.89
  -4   0  19    3.36    2.64
  -4   0  20   46.04    4.10
  -4   1  -5  151.97    6.05
  -4   1  -4  493.11   13.51
  -4   1  -3  318.43   11.03
  -4   1  -2  763.76   20.03
  -4   1  -1 1018.18   25.15
  -4   1   0  547.95   17.93
  -4   1   1  760.75   22.71
  -4   1   2  159.98   10.19
  -4   1   3   50.12    6.16
  -4   1   4  284.46   14.76
  -4   1   5 1667.14   42.88
  -4   1   6   57.81    7.28
  -4   1   7  387.23   19.58
  -4   1   8   41.06    6.64
  -4   1   9  718.51   28.61
  -4   1  10   64.29    8.46
  -4   1  11  250.43   16.78
  -4   1  11  250.56   11.93
  -4   1  11  239.75   12.44
  -4   1  12    2.68    3.43
  -4   1  12    3.18    3.28
  -4   1  12    5.85    4.77
  -4   1  13  596.90   21.12
  -4   1  13  559.93   21.52
  -4   1  14    0.83    3.65
  -4   1  15  220.46   12.90
  -4   1  16   16.71    4.55
  -4   1  17  111.88    8.82
  -4   1  18    3.74    3.14
  -4   1  19  163.68    8.63
  -4   1  20   29.83    3.15
  -4   2 -13  314.58   11.99
  -4   2  -4  794.62   18.19
  -4   2  -3  477.76   14.36
  -4   2  -2 1799.55   36.65
  -4   2  -1    6.14    2.62
  -4   2   0  259.10   12.20
  -4   2   1  374.74   15.69
  -4   2   2  602.88   21.31
  -4   2   3   37.25    5.63
  -4   2   4  363.90   17.71
  -4   2   5  178.55   12.67
  -4   2   6  208.12   14.40
  -4   2   7   17.91    5.00
  -4   2   8  207.03   15.26
  -4   2   9    0.83    3.06
  -4   2  10  866.26   33.45
  -4   2  11   30.11    7.14
  -4   2  11   24.67    4.28
  -4   2  11   24.51    3.52
  -4   2  11   27.66    5.55
  -4   2  12  572.31   19.87
  -4   2  12  559.10   17.17
  -4   2  12  556.36   20.94
  -4   2  13   21.03    4.22
  -4   2  13   18.51    3.14
  -4   2  13   24.31    6.21
  -4   2  14  185.50   11.52
  -4   2  14  216.33   13.63
  -4   2  15  114.42    9.14
  -4   2  16    4.10    3.53
  -4   2  17   42.90    5.74
  -4   2  18   97.73    7.23
  -4   2  19   58.22    4.94
  -4   2  20  197.90    7.00
  -4   3 -15  452.31   15.53
  -4   3 -14  226.77   10.84
  -4   3 -13  198.03   10.11
  -4   3 -12  674.64   19.66
  -4   3  -3 1058.44   24.59
  -4   3  -2  861.57   23.11
  -4   3  -1  708.60   21.33
  -4   3   0  528.64   18.87
  -4   3   1  810.81   25.68
  -4   3   2  321.12   15.87
  -4   3   3  909.45   29.66
  -4   3   4   15.62    4.46
  -4   3   5  177.82   13.33
  -4   3   6   36.53    6.44
  -4   3   7  393.76   21.30
  -4   3   8    4.23    3.21
  -4   3   9  356.92   21.03
  -4   3  10   38.00    8.08
  -4   3  10   36.75    4.33
  -4   3  10   40.24    4.72
  -4   3  10   43.83    6.08
  -4   3  11  799.25   32.45
  -4   3  11  820.40   23.24
  -4   3  11  832.68   23.38
  -4   3  11  812.97   25.72
  -4   3  12   59.67    5.92
  -4   3  12   67.29    6.71
  -4   3  12   67.57    7.81
  -4   3  13  215.27   11.82
  -4   3  13  221.42   11.28
  -4   3  13  240.08   14.23
  -4   3  14    2.57    3.27
  -4   3  14    2.67    2.30
  -4   3  15   37.67    5.46
  -4   3  15   27.32    4.10
  -4   3  16    1.75    3.07
  -4   3  17   89.14    6.96
  -4   3  18    2.67    2.87
  -4   3  19  370.48   10.93
  -4   4 -16    2.25    2.17
  -4   4 -15  385.88   14.87
  -4   4 -14   78.49    6.89
  -4   4 -13  584.54   19.70
  -4   4 -12  476.65   17.26
  -4   4 -11  102.52    7.80
  -4   4 -11  108.28    7.66
  -4   4  -2  973.14   25.67
  -4   4  -1  311.28   14.05
  -4   4   0  299.83   14.37
  -4   4   0  295.63   14.31
  -4   4   1    5.53    2.98
  -4   4   1   -0.95    2.49
  -4   4   2  527.65   21.77
  -4   4   2  508.43   21.40
  -4   4   3  283.80   16.30
  -4   4   3  265.61   15.85
  -4   4   4  543.27   23.98
  -4   4   4  518.33   23.38
  -4   4   5   16.48    5.03
  -4   4   6  377.56   21.22
  -4   4   7  283.07   18.70
  -4   4   8  650.80   29.30
  -4   4   9  171.67   15.04
  -4   4   9  197.48   10.53
  -4   4   9  200.50   11.18
  -4   4   9  184.98   10.61
  -4   4  10  632.22   20.66
  -4   4  10  589.06   17.60
  -4   4  10  595.18   21.10
  -4   4  10  636.43   21.01
  -4   4  11   15.60    3.23
  -4   4  11    8.77    3.42
  -4   4  11   20.49    5.68
  -4   4  12  295.82   13.17
  -4   4  12  289.68   13.76
  -4   4  12  302.75   15.66
  -4   4  13    0.42    3.06
  -4   4  13    0.19    2.45
  -4   4  13    5.20    4.77
  -4   4  14  122.05    8.50
  -4   4  14  115.78    8.19
  -4   4  15   24.01    4.33
  -4   4  15   23.48    3.82
  -4   4  16  120.14    7.71
  -4   4  16  112.40    6.88
  -4   4  17   11.76    3.06
  -4   4  17    2.22    1.76
  -4   4  18  302.95    9.92
  -4   5 -16  435.85   14.96
  -4   5 -15   43.55    5.19
  -4   5 -14  371.97   15.35
  -4   5 -13   39.55    5.25
  -4   5 -12  269.95   13.12
  -4   5 -11   67.70    7.19
  -4   5 -11   68.32    6.74
  -4   5 -10  111.81    9.08
  -4   5 -10  102.57    7.94
  -4   5  -9   62.31    7.25
  -4   5  -1  215.35   11.81
  -4   5   0   34.05    5.29
  -4   5   1  638.32   24.16
  -4   5   1  691.03   25.28
  -4   5   2    6.10    3.25
  -4   5   2    6.14    3.32
  -4   5   3  470.13   22.12
  -4   5   3  472.58   22.37
  -4   5   4   20.12    5.18
  -4   5   4   28.46    5.94
  -4   5   5  321.37   19.30
  -4   5   5  303.28   19.08
  -4   5   7  172.97    9.98
  -4   5   7  177.40   10.78
  -4   5   8   50.95    6.25
  -4   5   8   51.30    5.83
  -4   5   8   47.71    5.56
  -4   5   9  472.34   18.08
  -4   5   9  468.16   18.18
  -4   5   9  473.74   19.03
  -4   5  10  164.20   10.59
  -4   5  10  179.28   11.39
  -4   5  10  168.03   11.20
  -4   5  11  128.14    9.60
  -4   5  11  135.82   10.07
  -4   5  12   30.09    5.17
  -4   5  12   40.35    6.49
  -4   5  13   93.66    6.78
  -4   5  13   87.94    7.80
  -4   5  13  107.44    9.74
  -4   5  14    3.14    2.49
  -4   5  14   -4.28    2.82
  -4   5  15   85.01    6.16
  -4   5  15   80.71    6.62
  -4   5  16   29.95    3.64
  -4   5  16   19.99    3.18
  -4   5  17  250.04    8.51
  -4   5  17  232.41    7.75
  -4   6 -17  135.11    6.43
  -4   6 -16    8.82    2.73
  -4   6 -15  363.71   14.45
  -4   6 -14    9.81    3.33
  -4   6 -13  272.11   13.72
  -4   6 -12    1.23    3.06
  -4   6 -11  168.74   11.98
  -4   6 -11  197.19   11.61
  -4   6 -10  455.20   19.68
  -4   6  -9  116.58    9.92
  -4   6  -8  424.24   18.70
  -4   6  -7  189.43   11.78
  -4   6   0  460.59   19.70
  -4   6   1   66.27    7.73
  -4   6   2  599.17   25.20
  -4   6   3   77.23    9.56
  -4   6   4  475.57   23.94
  -4   6   5   49.54    6.19
  -4   6   5   40.85    7.41
  -4   6   5   51.09    5.79
  -4   6   6  488.40   18.29
  -4   6   6  494.56   19.68
  -4   6   6  492.35   15.99
  -4   6   7   23.27    5.21
  -4   6   7   20.03    4.15
  -4   6   7   22.06    4.14
  -4   6   8  582.70   21.02
  -4   6   8  607.52   19.99
  -4   6   8  613.92   22.82
  -4   6   9    1.18    3.17
  -4   6   9    3.56    3.40
  -4   6  10  278.44   14.46
  -4   6  10  271.37   13.81
  -4   6  10  267.11   14.63
  -4   6  11    6.20    3.73
  -4   6  11    9.25    4.87
  -4   6  12   65.30    7.03
  -4   6  12   75.61    8.12
  -4   6  13   12.10    3.58
  -4   6  14   45.47    5.35
  -4   6  15   17.42    3.39
  -4   6  16  451.90   13.74
  -4   6  17   16.82    2.18
  -4   7 -17   51.54    3.46
  -4   7 -16   52.24    4.64
  -4   7 -15   -2.68    2.39
  -4   7 -14  158.48    9.80
  -4   7 -13   10.06    3.63
  -4   7 -12  252.35   13.51
  -4   7 -11   68.05    8.19
  -4   7 -11   73.78    7.59
  -4   7 -10  165.44   12.42
  -4   7 -10  156.58   10.81
  -4   7  -9  440.20   20.08
  -4   7  -8  481.36   21.07
  -4   7  -7  371.92   17.76
  -4   7  -7  378.19   14.43
  -4   7  -6   99.69    9.31
  -4   7  -6  125.07    8.48
  -4   7  -5   64.53    7.62
  -4   7  -5   67.12    6.71
  -4   7  -4  100.18    8.60
  -4   7  -4   97.29    7.70
  -4   7  -3  483.55   18.23
  -4   7  -3  483.16   17.79
  -4   7  -2  296.08   13.69
  -4   7  -1  676.48   21.94
  -4   7   0  130.84    9.07
  -4   7   1  476.46   17.75
  -4   7   1  440.53   20.09
  -4   7   1  446.21   16.14
  -4   7   1  443.32   16.60
  -4   7   2  150.41    9.89
  -4   7   2  137.94   11.64
  -4   7   2  153.69    9.42
  -4   7   2  156.21   10.08
  -4   7   3  173.68   10.31
  -4   7   3  163.65   13.38
  -4   7   3  184.97   10.81
  -4   7   3  186.37   11.56
  -4   7   4  207.53   11.10
  -4   7   4  194.61   14.87
  -4   7   4  206.52   11.74
  -4   7   4  198.91   12.39
  -4   7   5  239.39   11.77
  -4   7   5  225.26   12.48
  -4   7   5  229.24   13.47
  -4   7   6   71.66    6.35
  -4   7   6   87.50    8.03
  -4   7   6   84.55    8.37
  -4   7   7  401.25   17.62
  -4   7   7  431.62   19.48
  -4   7   7  442.43   15.43
  -4   7   8   55.36    7.13
  -4   7   8   57.27    6.91
  -4   7   8   59.28    6.22
  -4   7   9  296.68   15.15
  -4   7   9  280.81   13.26
  -4   7   9  273.18   15.50
  -4   7  10   47.51    6.87
  -4   7  10   55.32    7.00
  -4   7  10   56.10    6.55
  -4   7  11   45.14    6.24
  -4   7  12   17.13    4.56
  -4   7  13   93.53    7.80
  -4   7  14    9.53    2.90
  -4   7  15  319.62   11.92
  -4   7  16    7.27    2.06
  -4   8 -16  113.18    5.77
  -4   8 -15  130.23    7.39
  -4   8 -14    9.85    3.15
  -4   8 -13  148.99    9.58
  -4   8 -12   34.60    5.35
  -4   8 -11  187.56   11.71
  -4   8 -10   87.44    9.57
  -4   8 -10   86.88    8.25
  -4   8  -9  189.32   13.61
  -4   8  -8   58.43    8.10
  -4   8  -8   79.69    6.67
  -4   8  -7  327.86   17.49
  -4   8  -7  344.59   14.65
  -4   8  -6   24.25    5.65
  -4   8  -6   29.39    4.63
  -4   8  -5  140.33   11.07
  -4   8  -5  139.52    9.63
  -4   8  -4   75.27    7.93
  -4   8  -4   75.92    7.67
  -4   8  -3   65.46    7.16
  -4   8  -3   61.89    6.97
  -4   8  -2  291.32   14.56
  -4   8  -2  298.17   14.99
  -4   8  -1   75.31    7.59
  -4   8  -1   74.79    6.38
  -4   8   0  116.73    9.44
  -4   8   0  112.35    8.15
  -4   8   0  135.59    9.26
  -4   8   1   26.35    5.42
  -4   8   1   15.53    3.82
  -4   8   1   32.19    4.85
  -4   8   2  342.15   15.94
  -4   8   2  347.24   15.57
  -4   8   2  369.45   16.85
  -4   8   3  124.04    9.51
  -4   8   3  110.32    8.90
  -4   8   3  115.66    9.56
  -4   8   4  100.41    8.40
  -4   8   4  101.82    8.68
  -4   8   4   90.23    8.81
  -4   8   5  221.52   12.31
  -4   8   5  195.31   11.98
  -4   8   5  202.17   13.31
  -4   8   6  727.91   22.31
  -4   8   6  714.18   24.50
  -4   8   6  681.71   25.91
  -4   8   7   73.48    7.70
  -4   8   7   70.03    8.46
  -4   8   8  157.98   11.27
  -4   8   8  170.61   12.43
  -4   8   9   20.73    5.17
  -4   8   9   17.46    4.58
  -4   8  10   10.03    4.28
  -4   8  10    8.91    3.79
  -4   8  11   20.96    4.48
  -4   8  12  103.48    8.19
  -4   8  13   11.66    3.24
  -4   8  14  369.37   13.23
  -4   8  15   16.50    2.67
  -4   8  16  368.86    9.06
  -4   9 -15  101.49    5.48
  -4   9 -14   71.63    5.62
  -4   9 -13  172.95    9.55
  -4   9 -12   54.22    5.98
  -4   9 -11  132.00    9.53
  -4   9 -10  271.39   13.92
  -4   9  -9   -2.87    3.76
  -4   9  -8  444.24   15.93
  -4   9  -8  437.58   18.26
  -4   9  -7    6.20    4.54
  -4   9  -7    9.17    3.49
  -4   9  -6  185.48   13.45
  -4   9  -6  208.74   11.75
  -4   9  -5  165.56   12.55
  -4   9  -5  178.75   11.29
  -4   9  -4   39.01    5.94
  -4   9  -4   43.59    6.22
  -4   9  -3  375.09   17.45
  -4   9  -2    1.82    3.16
  -4   9  -1  492.86   20.56
  -4   9  -1  480.90   17.52
  -4   9   0    1.96    3.21
  -4   9   0    0.81    3.46
  -4   9   1  179.78   11.92
  -4   9   1  184.92   10.96
  -4   9   1  172.48   11.31
  -4   9   2  201.05   12.44
  -4   9   2  213.07   11.95
  -4   9   2  210.74   13.05
  -4   9   3  236.01   13.47
  -4   9   3  246.26   13.01
  -4   9   3  242.08   14.34
  -4   9   4  143.17   10.20
  -4   9   4  156.06   10.39
  -4   9   4  132.41   10.88
  -4   9   5  338.73   15.16
  -4   9   5  328.00   15.73
  -4   9   5  318.26   17.03
  -4   9   6  206.18   11.18
  -4   9   6  212.13   12.57
  -4   9   6  193.38   13.29
  -4   9   7   82.40    6.28
  -4   9   7  102.98    8.84
  -4   9   7  100.02    9.68
  -4   9   8    0.59    3.58
  -4   9   8    1.04    3.00
  -4   9   9   19.23    4.73
  -4   9   9   13.59    3.97
  -4   9  10    3.75    2.82
  -4   9  11   76.94    6.92
  -4   9  12    2.52    2.30
  -4   9  13  311.65   11.55
  -4   9  14   -0.34    1.47
  -4  10 -14   80.62    4.60
  -4  10 -13  114.26    6.49
  -4  10 -12  188.59    9.39
  -4  10 -11  114.53    7.97
  -4  10 -10   51.80    5.80
  -4  10  -9  257.22   12.92
  -4  10  -8    0.23    2.79
  -4  10  -8    1.89    2.80
  -4  10  -7  179.55    9.99
  -4  10  -7  195.48   11.44
  -4  10  -6   26.83    4.46
  -4  10  -6   33.14    5.07
  -4  10  -5  292.21   14.44
  -4  10  -5  291.25   13.57
  -4  10  -4  372.09   16.95
  -4  10  -4  352.30   14.65
  -4  10  -3  201.96   12.74
  -4  10  -3  188.55   10.44
  -4  10  -2  196.75   12.51
  -4  10  -2  188.03    9.58
  -4  10  -1  165.39   11.79
  -4  10  -1  174.51    9.92
  -4  10   0  127.80   10.31
  -4  10   0  132.85    9.41
  -4  10   1   63.49    7.25
  -4  10   1   66.90    7.11
  -4  10   2   98.23    8.68
  -4  10   2   87.75    8.31
  -4  10   3  124.21    9.64
  -4  10   3  133.68    9.07
  -4  10   3  135.46   10.43
  -4  10   4  201.64   11.69
  -4  10   4  183.00   10.71
  -4  10   4  180.73   12.22
  -4  10   5   -2.32    3.41
  -4  10   5    0.68    2.34
  -4  10   5    2.21    2.77
  -4  10   6   78.24    6.42
  -4  10   6   80.24    7.38
  -4  10   6   84.64    8.57
  -4  10   7    2.66    2.18
  -4  10   7    4.54    4.12
  -4  10   7    3.19    2.63
  -4  10   8   72.13    6.71
  -4  10   8   72.92    7.73
  -4  10   9    1.33    2.25
  -4  10  10  110.80    7.38
  -4  10  11   82.51    6.01
  -4  10  12  402.00   12.24
  -4  10  13    2.82    1.51
  -4  11 -13   27.93    2.37
  -4  11 -12  312.09    9.81
  -4  11 -11   61.35    4.84
  -4  11 -10   71.84    5.65
  -4  11  -9   13.62    3.16
  -4  11  -8   37.50    3.58
  -4  11  -8   40.15    4.75
  -4  11  -7   72.13    5.65
  -4  11  -7   73.70    6.26
  -4  11  -6   44.73    4.94
  -4  11  -6   46.27    5.14
  -4  11  -5  212.01   11.24
  -4  11  -5  205.66   10.21
  -4  11  -4  226.86   12.09
  -4  11  -4  214.26   10.13
  -4  11  -3  313.63   14.93
  -4  11  -3  303.80   11.80
  -4  11  -2  115.33    9.41
  -4  11  -1   20.38    4.54
  -4  11   0   72.76    7.73
  -4  11   0   79.52    6.67
  -4  11   1   50.59    6.36
  -4  11   1   61.13    6.24
  -4  11   2  198.93   11.66
  -4  11   2  183.59   10.85
  -4  11   3  130.32    9.17
  -4  11   3  147.80    9.92
  -4  11   4   42.10    5.73
  -4  11   4   37.70    4.89
  -4  11   5  152.38    8.39
  -4  11   5  143.24   10.14
  -4  11   6   10.31    3.52
  -4  11   6    8.80    2.40
  -4  11   7   53.74    4.99
  -4  11   8    5.66    2.28
  -4  11   9  112.77    6.28
  -4  12 -10    4.82    1.49
  -4  12  -9   59.81    4.00
  -4  12  -8   87.75    5.10
  -4  12  -7  126.59    5.44
  -4  12  -7  117.35    6.15
  -4  12  -6  267.22    9.73
  -4  12  -6  262.63    9.54
  -4  12  -5  127.95    7.22
  -4  12  -5  114.53    6.05
  -4  12  -4   89.43    6.47
  -4  12  -4   79.22    4.68
  -4  12  -3  100.03    7.29
  -4  12  -2   48.30    5.47
  -4  12  -1   74.88    6.73
  -4  12   0   15.84    3.36
  -4  12   1  130.78    8.39
  -4  12   2  286.76   12.11
  -4  12   3   76.18    5.85
  -4  12   4  164.04    7.87
  -4  12   5    0.48    1.80
  -4  12   6   11.64    1.61
  -4  13  -5   92.90    4.05
  -4  13  -4   39.15    3.16
  -4  13  -3   -1.67    1.86
  -4  13  -2   87.87    5.28
  -4  13  -1    1.48    1.76
  -4  13   0  110.39    6.12
  -4  13   1  218.91    8.44
  -4  13   2   68.29    4.38
  -4  13   3  164.63    6.27
  -3 -12  11    3.93    1.80
  -3 -12  12  359.50   10.41
  -3 -12  13   43.41    2.89
  -3 -11   8  129.90    8.37
  -3 -11   9  179.99    9.99
  -3 -11  10   51.60    5.41
  -3 -11  11  223.29   10.69
  -3 -11  12   27.72    3.81
  -3 -11  13  146.91    7.70
  -3 -11  14   42.35    3.83
  -3 -11  15   62.32    3.82
  -3 -10   3   12.88    4.77
  -3 -10   4  660.91   31.17
  -3 -10   5   -1.03    4.69
  -3 -10   6  269.30   11.82
  -3 -10   7   19.63    3.75
  -3 -10   8  228.89   11.90
  -3 -10   9  119.68    8.71
  -3 -10  10  408.85   16.51
  -3 -10  11   42.61    5.49
  -3 -10  12  247.17   12.45
  -3 -10  13   50.70    5.67
  -3 -10  14   16.80    3.53
  -3 -10  15    2.34    1.90
  -3 -10  16  223.10    8.50
  -3 -10  17   24.80    2.18
  -3  -9   1 1621.87   48.30
  -3  -9   2   13.70    5.54
  -3  -9   3  241.78   17.76
  -3  -9   4  131.30   13.72
  -3  -9   5   97.95   12.00
  -3  -9   6  220.13   18.18
  -3  -9   7  144.68    8.87
  -3  -9   7  148.82   14.70
  -3  -9   8    7.35    3.04
  -3  -9   9  383.83   16.31
  -3  -9  10  481.51   18.85
  -3  -9  11  161.83   10.76
  -3  -9  12  199.35   12.05
  -3  -9  13   70.09    7.09
  -3  -9  14    1.78    2.98
  -3  -9  15  131.80    8.73
  -3  -9  16   10.62    2.99
  -3  -9  17  474.06   13.72
  -3  -9  18   34.61    2.72
  -3  -8   1   89.30    9.95
  -3  -8   2  339.89   19.90
  -3  -8   3   -0.59    4.38
  -3  -8   4   17.54    5.48
  -3  -8   5  105.85   12.27
  -3  -8   6  161.56   14.80
  -3  -8   7   10.77    5.71
  -3  -8   8  766.08   22.55
  -3  -8   8  791.08   34.53
  -3  -8   9   57.81    6.17
  -3  -8   9   60.13    9.45
  -3  -8  10  584.06   20.85
  -3  -8  11  333.34   15.58
  -3  -8  12   45.99    6.24
  -3  -8  13  101.14    8.81
  -3  -8  14  233.10   12.96
  -3  -8  15    0.09    2.97
  -3  -8  16  364.62   14.79
  -3  -8  17    8.38    2.97
  -3  -8  18  248.95    9.25
  -3  -7   0   36.09    6.39
  -3  -7   1 2115.18   53.50
  -3  -7   2    6.92    3.75
  -3  -7   3  421.96   21.92
  -3  -7   4   41.60    7.94
  -3  -7   5  137.83   13.16
  -3  -7   6    3.08    4.47
  -3  -7   7  939.86   36.08
  -3  -7   8   35.26    7.50
  -3  -7   9  615.06   19.65
  -3  -7   9  546.32   27.64
  -3  -7  10   94.51    7.98
  -3  -7  10  105.59   12.04
  -3  -7  11  233.85   12.67
  -3  -7  12    8.32    3.25
  -3  -7  13   70.18    7.59
  -3  -7  14   96.99    8.51
  -3  -7  15  279.39   14.37
  -3  -7  16  140.63    9.61
  -3  -7  17  256.97   11.94
  -3  -7  18   77.33    5.73
  -3  -7  19   63.62    4.17
  -3  -6   1   67.87    8.30
  -3  -6   2  117.10   10.86
  -3  -6   3  114.09   10.76
  -3  -6   4  427.86   21.56
  -3  -6   5   79.08    9.66
  -3  -6   6  780.77   30.58
  -3  -6   7   12.12    4.76
  -3  -6   8  493.61   24.38
  -3  -6   9   58.14    8.77
  -3  -6  10  407.05   15.74
  -3  -6  10  385.26   21.23
  -3  -6  11  106.19    8.26
  -3  -6  12  433.49   17.56
  -3  -6  13   25.43    4.96
  -3  -6  14  483.98   19.47
  -3  -6  15   57.14    6.71
  -3  -6  16  338.79   15.46
  -3  -6  17  115.80    8.46
  -3  -6  18    6.70    2.77
  -3  -6  19  173.09    7.63
  -3  -6  20   60.63    3.29
  -3  -5   1   65.58    7.57
  -3  -5   2   46.70    6.85
  -3  -5   3  195.72   13.30
  -3  -5   4    2.66    3.58
  -3  -5   5 1447.00   41.26
  -3  -5   6  287.94   17.02
  -3  -5   7  694.50   21.16
  -3  -5   7  643.72   26.65
  -3  -5   8  153.38   12.37
  -3  -5   9   58.09    8.03
  -3  -5  11  223.72   11.32
  -3  -5  12   78.42    7.02
  -3  -5  13  796.07   24.87
  -3  -5  14   29.66    5.28
  -3  -5  15  634.91   22.07
  -3  -5  15  605.44   19.16
  -3  -5  16  118.39    8.96
  -3  -5  17   35.34    4.89
  -3  -5  18  147.98    8.52
  -3  -5  19    4.40    2.08
  -3  -5  20   35.63    2.80
  -3  -4   3  119.67    9.66
  -3  -4   4 1705.13   42.64
  -3  -4   5    3.13    3.24
  -3  -4   6 2491.92   56.79
  -3  -4   7  267.62   12.37
  -3  -4   7  260.74   15.23
  -3  -4   8  793.74   23.37
  -3  -4   8  809.17   26.09
  -3  -4   8  796.90   27.77
  -3  -4   9  173.21   11.92
  -3  -4  10  184.54   12.59
  -3  -4  12  699.63   20.02
  -3  -4  12  693.05   21.31
  -3  -4  13    8.39    3.15
  -3  -4  13    1.18    2.33
  -3  -4  14  516.21   18.47
  -3  -4  14  491.76   18.57
  -3  -4  15   38.63    5.17
  -3  -4  15   37.83    5.27
  -3  -4  16  203.22   11.54
  -3  -4  16  228.18   11.80
  -3  -4  17  160.18    9.31
  -3  -4  17  151.38    9.39
  -3  -4  18   30.55    4.17
  -3  -4  18   34.83    4.39
  -3  -4  19   14.69    2.73
  -3  -4  19   19.35    3.07
  -3  -4  20  195.36    6.54
  -3  -3   6  343.59   13.51
  -3  -3   6  331.74   13.80
  -3  -3   7  612.43   19.96
  -3  -3   7  618.69   20.69
  -3  -3   8  257.08   12.44
  -3  -3   8  244.79   13.33
  -3  -3   9  968.30   27.25
  -3  -3   9  926.92   29.56
  -3  -3  10    8.58    4.01
  -3  -3  11  815.97   28.97
  -3  -3  12   91.19    6.89
  -3  -3  13  453.42   17.00
  -3  -3  13  446.68   16.28
  -3  -3  14   28.12    4.47
  -3  -3  14   25.77    4.32
  -3  -3  15  147.80   10.12
  -3  -3  15  151.82    9.60
  -3  -3  16   56.25    6.63
  -3  -3  16   42.55    5.23
  -3  -3  17   76.87    7.20
  -3  -3  17   82.85    6.69
  -3  -3  18    8.38    3.45
  -3  -3  18   13.87    3.51
  -3  -3  19  354.78   13.06
  -3  -3  19  388.55   12.02
  -3  -3  20    1.12    1.75
  -3  -2   2 2265.35   35.55
  -3  -2   3  378.16   10.03
  -3  -2   4  681.73   16.73
  -3  -2   5    2.06    2.15
  -3  -2   5    2.47    2.27
  -3  -2   6  898.96   24.90
  -3  -2   6  868.37   23.35
  -3  -2   7  235.81   11.99
  -3  -2   7  224.70   11.66
  -3  -2   8  200.43   11.37
  -3  -2   8  199.72   11.84
  -3  -2   9   66.95    7.44
  -3  -2   9   54.51    6.05
  -3  -2  10  636.48   22.59
  -3  -2  10  687.31   25.74
  -3  -2  11  173.99   13.00
  -3  -2  12  443.34   21.15
  -3  -2  13  151.64    9.81
  -3  -2  13  142.68    8.10
  -3  -2  14   64.77    6.83
  -3  -2  14   59.28    5.55
  -3  -2  15   41.32    5.91
  -3  -2  15   33.31    4.45
  -3  -2  16  154.50   10.71
  -3  -2  16  151.56    8.93
  -3  -2  17   11.60    3.92
  -3  -2  17    7.73    2.72
  -3  -2  18  502.93   15.02
  -3  -2  18  498.66   18.51
  -3  -2  19   10.49    3.52
  -3  -2  20  251.94    9.93
  -3  -2  21    2.38    1.32
  -3  -1   2  138.21    4.55
  -3  -1   3 3360.15   54.80
  -3  -1   3 3420.03   61.30
  -3  -1   4  194.04    8.09
  -3  -1   4  204.29   10.36
  -3  -1   5  172.53    8.57
  -3  -1   5  169.73    9.72
  -3  -1   6  118.10    8.44
  -3  -1   6  123.48    8.05
  -3  -1   7  785.17   24.18
  -3  -1   7  733.64   22.99
  -3  -1   8    7.22    3.09
  -3  -1   8    4.62    3.15
  -3  -1   9 1040.31   32.02
  -3  -1   9 1128.54   31.80
  -3  -1  10   27.60    5.50
  -3  -1  10   39.90    5.83
  -3  -1  11 1847.03   44.68
  -3  -1  11 1681.29   46.84
  -3  -1  12  178.74   13.53
  -3  -1  13  226.00   12.24
  -3  -1  14   36.54    5.24
  -3  -1  15  295.09   14.95
  -3  -1  16   62.09    7.52
  -3  -1  17  175.54   11.60
  -3  -1  18    4.27    3.82
  -3  -1  19  176.53   10.05
  -3  -1  20   10.70    3.10
  -3  -1  21   68.60    4.26
  -3   0   1  294.80   11.04
  -3   0   2 6778.45  109.76
  -3   0   3  313.07   12.65
  -3   0   3  312.57   10.12
  -3   0   4  488.30   14.55
  -3   0   4  472.50   16.91
  -3   0   5  181.48    9.45
  -3   0   5  193.38   10.74
  -3   0   6  112.16    8.52
  -3   0   6  109.81    7.99
  -3   0   7    0.25    2.13
  -3   0   7    0.57    2.75
  -3   0   8  123.90    9.66
  -3   0   8  140.54   10.42
  -3   0   9   55.99    6.84
  -3   0   9   61.23    7.63
  -3   0  10 1016.42   32.57
  -3   0  10 1161.42   35.50
  -3   0  11   32.61    5.96
  -3   0  11   36.81    6.01
  -3   0  12 1123.01   37.08
  -3   0  12 1147.08   34.65
  -3   0  13   39.71    7.12
  -3   0  13   50.28    5.91
  -3   0  14  273.25   13.99
  -3   0  15   70.81    7.62
  -3   0  16  636.57   23.32
  -3   0  17   23.97    5.36
  -3   0  18   99.69    8.76
  -3   0  19    5.63    3.72
  -3   0  20   76.24    6.04
  -3   0  21   17.97    2.71
  -3   1  -5  156.36    4.63
  -3   1  -4  230.89    6.95
  -3   1  -3   85.59    4.39
  -3   1  -2   70.71    4.36
  -3   1  -1  153.24    7.12
  -3   1   0  811.98   20.14
  -3   1   1 2660.39   49.33
  -3   1   2  223.57   10.48
  -3   1   3   59.04    5.68
  -3   1   4  123.91    8.74
  -3   1   5  741.09   21.94
  -3   1   5  738.22   23.71
  -3   1   6   39.75    5.34
  -3   1   6   40.16    5.67
  -3   1   7  248.96   14.18
  -3   1   7  261.04   13.66
  -3   1   8  141.96   11.03
  -3   1   8  146.21   10.89
  -3   1   9  654.36   25.19
  -3   1   9  579.51   23.87
  -3   1  10   32.48    5.96
  -3   1  10   53.79    7.57
  -3   1  11  454.72   22.67
  -3   1  11  472.55   22.31
  -3   1  12    9.74    4.49
  -3   1  12   23.94    5.39
  -3   1  12   17.63    3.75
  -3   1  12   13.70    4.53
  -3   1  13  146.64   12.66
  -3   1  13  178.21   10.73
  -3   1  13  170.33   11.34
  -3   1  14    3.16    3.37
  -3   1  15  452.65   18.86
  -3   1  16    5.92    4.11
  -3   1  17  194.99   12.11
  -3   1  18   13.79    4.48
  -3   1  19  124.83    8.71
  -3   1  20   79.32    5.96
  -3   1  21   17.64    2.49
  -3   2  -4  865.35   16.75
  -3   2  -3  209.99    7.45
  -3   2  -2 2384.32   42.18
  -3   2  -1  125.12    6.58
  -3   2  -1  138.86    7.04
  -3   2   0  788.63   20.62
  -3   2   0  830.01   21.08
  -3   2   1    9.30    2.64
  -3   2   1    6.27    2.37
  -3   2   2   17.77    3.76
  -3   2   2   20.89    3.82
  -3   2   3   32.76    5.00
  -3   2   3   34.99    4.90
  -3   2   4  289.12   14.53
  -3   2   4  275.34   13.86
  -3   2   5    5.94    3.42
  -3   2   5    4.48    2.72
  -3   2   6 1488.17   39.84
  -3   2   7   65.68    7.91
  -3   2   7   69.65    7.59
  -3   2   8 1151.76   36.14
  -3   2   8 1139.21   34.51
  -3   2   9  193.42   13.65
  -3   2   9  209.83   14.54
  -3   2  10  427.96   21.65
  -3   2  10  389.87   20.64
  -3   2  11    9.89    4.64
  -3   2  11    9.01    4.21
  -3   2  12  216.94   15.73
  -3   2  12  236.52   11.73
  -3   2  12  243.13   10.26
  -3   2  12  242.52   12.93
  -3   2  13    2.57    3.76
  -3   2  13   -2.52    3.63
  -3   2  13   -1.95    2.23
  -3   2  13    7.28    5.07
  -3   2  14  393.92   14.09
  -3   2  14  395.23   16.99
  -3   2  15   44.79    6.22
  -3   2  16  467.90   19.09
  -3   2  17   36.62    6.04
  -3   2  18   27.63    4.92
  -3   2  19   44.25    5.19
  -3   2  20   75.44    5.37
  -3   2  21  118.91    5.13
  -3   3  -3  838.94   18.83
  -3   3  -3  894.69   19.65
  -3   3  -2  821.18   19.99
  -3   3  -2  874.24   20.73
  -3   3  -1 3020.51   53.97
  -3   3  -1 2965.32   54.40
  -3   3   0  299.73   12.43
  -3   3   0  316.25   12.81
  -3   3   1  732.80   22.15
  -3   3   1  746.86   22.38
  -3   3   2  498.97   18.42
  -3   3   2  479.69   18.22
  -3   3   3  185.69   11.63
  -3   3   3  178.42   11.26
  -3   3   4   51.02    6.46
  -3   3   4   46.75    6.32
  -3   3   5  665.57   25.56
  -3   3   5  684.96   25.20
  -3   3   6  262.58   15.88
  -3   3   6  272.50   15.91
  -3   3   7 1606.63   45.46
  -3   3   7 1547.94   44.04
  -3   3   8    2.17    3.14
  -3   3   9  759.65   30.36
  -3   3  10    9.50    4.19
  -3   3  11  314.61   14.14
  -3   3  12   10.91    2.93
  -3   3  12   16.41    3.40
  -3   3  12   12.02    4.92
  -3   3  13  271.53   12.51
  -3   3  13  293.64   13.73
  -3   3  13  275.39   14.62
  -3   3  14   17.97    4.60
  -3   3  14   19.35    3.90
  -3   3  15  249.81   11.93
  -3   3  15  247.24   13.19
  -3   3  16   54.77    5.41
  -3   3  16   55.84    6.43
  -3   3  17  161.79    7.97
  -3   3  17  184.58   10.93
  -3   3  18    8.13    3.51
  -3   3  19   68.10    5.68
  -3   3  20   72.98    4.63
  -3   4 -14   10.09    2.77
  -3   4 -13  324.05   12.71
  -3   4 -12  427.67   14.60
  -3   4  -3  614.70   16.33
  -3   4  -2 1395.86   30.43
  -3   4  -1   35.39    4.25
  -3   4  -1   36.39    4.85
  -3   4   0  721.70   21.87
  -3   4   0  703.16   21.86
  -3   4   1   11.40    3.29
  -3   4   1   17.53    3.99
  -3   4   2  383.92   17.07
  -3   4   2  392.43   17.26
  -3   4   3   27.54    5.19
  -3   4   3   33.52    5.72
  -3   4   4   25.04    5.13
  -3   4   4   17.77    4.72
  -3   4   5  549.47   23.69
  -3   4   5  526.98   23.14
  -3   4   6  685.29   27.65
  -3   4   6  632.31   26.51
  -3   4   7  327.26   19.36
  -3   4   7  290.49   18.11
  -3   4   8  472.81   24.00
  -3   4   8  452.69   23.42
  -3   4  11   47.05    4.98
  -3   4  11   45.68    5.34
  -3   4  11   57.35    6.87
  -3   4  12  104.21    8.23
  -3   4  12  106.20    7.65
  -3   4  12  122.82    9.98
  -3   4  13    4.18    2.80
  -3   4  13   12.76    3.69
  -3   4  13   11.97    5.49
  -3   4  14  122.90    8.92
  -3   4  14  132.27    9.08
  -3   4  15   21.39    4.51
  -3   4  15   12.89    3.07
  -3   4  16   88.11    7.42
  -3   4  16   80.14    6.53
  -3   4  17    3.68    3.08
  -3   4  17   -0.08    2.27
  -3   4  18  107.66    5.59
  -3   4  18  101.49    6.87
  -3   4  19   49.41    4.20
  -3   5 -15   11.43    3.14
  -3   5 -14  451.38   16.44
  -3   5 -13  277.73   13.21
  -3   5 -13  294.91   13.01
  -3   5 -12   73.32    6.78
  -3   5 -12   78.14    6.67
  -3   5 -11  510.49   17.97
  -3   5  -2  658.70   19.79
  -3   5  -1  624.69   20.32
  -3   5   0   77.73    7.32
  -3   5   1  631.88   22.80
  -3   5   2    0.83    2.22
  -3   5   3 1489.65   41.22
  -3   5   3 1471.15   41.36
  -3   5   4   89.97    9.58
  -3   5   4   94.17    9.66
  -3   5   5  702.87   28.41
  -3   5   6  192.11   14.98
  -3   5   7  613.08   28.05
  -3   5   8    9.30    4.19
  -3   5   9  273.54   12.62
  -3   5  10   97.49    7.89
  -3   5  10  104.08    7.99
  -3   5  10  123.51    8.92
  -3   5  11  239.40   12.64
  -3   5  11  228.14   12.64
  -3   5  11  236.71   12.07
  -3   5  12   13.30    3.84
  -3   5  12   10.50    3.12
  -3   5  12    6.11    3.33
  -3   5  12   20.17    5.44
  -3   5  13  182.77    9.93
  -3   5  13  183.56   11.30
  -3   5  14    6.23    3.07
  -3   5  14   -2.21    2.64
  -3   5  15  153.46    9.04
  -3   5  15  135.80    9.14
  -3   5  16   28.28    4.12
  -3   5  16   23.28    3.77
  -3   5  17   41.29    4.47
  -3   5  17   42.68    4.28
  -3   5  18   26.25    3.15
  -3   5  18   21.63    2.80
  -3   5  19  230.29    6.59
  -3   6 -16   19.27    3.37
  -3   6 -15  533.11   17.73
  -3   6 -14   84.30    7.09
  -3   6 -13  192.92   11.92
  -3   6 -13  188.79   10.79
  -3   6 -12  290.05   14.74
  -3   6 -11  312.68   15.40
  -3   6 -10  213.31   12.34
  -3   6  -9   31.89    5.07
  -3   6  -1  280.54   13.92
  -3   6   0  369.51   17.19
  -3   6   1  132.80   10.57
  -3   6   2  494.76   22.00
  -3   6   3  265.93   16.51
  -3   6   4 2183.98   56.41
  -3   6   5   14.55    4.81
  -3   6   6  711.15   30.54
  -3   6   7    4.32    3.71
  -3   6   8  323.17   21.16
  -3   6   8  314.71   14.25
  -3   6   8  317.42   14.78
  -3   6   8  306.70   12.48
  -3   6   9   15.85    4.47
  -3   6   9   12.68    3.36
  -3   6  10  155.05   10.43
  -3   6  10  169.16   11.34
  -3   6  10  150.44   10.07
  -3   6  11   67.76    7.06
  -3   6  11   69.57    7.35
  -3   6  11   78.20    7.81
  -3   6  12  192.13   11.95
  -3   6  12  205.10   12.09
  -3   6  12  188.26   11.47
  -3   6  13   15.08    4.26
  -3   6  14  305.54   14.67
  -3   6  15   26.07    4.58
  -3   6  16  129.27    8.11
  -3   6  17   26.70    3.34
  -3   6  18  183.27    6.85
  -3   7 -16  285.19   10.99
  -3   7 -15  126.33    8.01
  -3   7 -14  187.89   10.58
  -3   7 -13  124.95    9.81
  -3   7 -13  133.28    9.30
  -3   7 -12   63.94    7.47
  -3   7 -12   69.55    7.02
  -3   7 -11   31.53    5.78
  -3   7 -10   16.84    4.84
  -3   7  -9    9.48    3.79
  -3   7  -8  426.27   18.82
  -3   7  -7  366.32   16.70
  -3   7  -6  479.31   18.64
  -3   7   0    2.95    3.26
  -3   7   1  614.44   24.78
  -3   7   2  413.33   21.01
  -3   7   3  915.44   33.89
  -3   7   4  154.70   13.50
  -3   7   5  823.63   33.50
  -3   7   5  834.56   23.58
  -3   7   5  816.50   25.41
  -3   7   6    6.80    4.06
  -3   7   6   -2.66    3.16
  -3   7   6    3.75    3.06
  -3   7   7   73.34   10.33
  -3   7   7   64.43    6.80
  -3   7   7   66.08    7.57
  -3   7   8   -1.09    3.24
  -3   7   8    0.28    2.70
  -3   7   9  245.36   13.42
  -3   7   9  235.62   13.70
  -3   7   9  230.41   11.47
  -3   7  10   78.13    7.85
  -3   7  10   77.39    8.02
  -3   7  10   88.90    7.59
  -3   7  11  221.03   13.02
  -3   7  11  192.40   12.15
  -3   7  12   54.00    6.39
  -3   7  12   45.81    6.28
  -3   7  13  197.03   12.06
  -3   7  14    5.80    3.24
  -3   7  15  282.95   12.87
  -3   7  16   14.83    2.94
  -3   7  17  152.69    6.98
  -3   8 -16  115.34    6.21
  -3   8 -15  151.51    8.24
  -3   8 -14  338.42   13.92
  -3   8 -13   21.02    4.13
  -3   8 -12   71.28    8.07
  -3   8 -12   60.72    6.86
  -3   8 -11  134.63   10.99
  -3   8 -10   20.91    5.44
  -3   8  -9  153.17   11.85
  -3   8  -8    7.38    4.24
  -3   8  -7  822.95   27.71
  -3   8  -7  809.12   22.64
  -3   8  -6  400.35   18.11
  -3   8  -6  380.47   15.02
  -3   8  -5    5.51    3.56
  -3   8  -5    7.60    3.07
  -3   8  -4  423.88   17.94
  -3   8  -4  434.66   16.83
  -3   8  -3    2.42    3.00
  -3   8  -3    2.91    2.86
  -3   8  -2  553.96   19.02
  -3   8  -2  506.68   18.81
  -3   8  -1   -1.80    2.91
  -3   8   0  558.11   20.05
  -3   8   1  420.89   16.88
  -3   8   1  402.66   19.52
  -3   8   1  414.75   14.65
  -3   8   1  388.05   15.63
  -3   8   2  438.23   17.28
  -3   8   2  384.21   20.33
  -3   8   2  420.42   15.23
  -3   8   2  443.40   17.31
  -3   8   3  533.99   19.14
  -3   8   3  552.32   25.24
  -3   8   3  539.89   18.24
  -3   8   3  537.90   20.34
  -3   8   4  327.66   14.44
  -3   8   4  321.00   19.60
  -3   8   4  317.47   14.09
  -3   8   4  284.71   14.86
  -3   8   5   25.78    6.37
  -3   8   5   13.37    3.42
  -3   8   5   13.65    4.20
  -3   8   5   15.97    3.87
  -3   8   6  209.60   10.79
  -3   8   6  211.38   12.07
  -3   8   6  204.30   12.99
  -3   8   7    2.02    3.49
  -3   8   7    2.26    3.20
  -3   8   8  219.16   12.77
  -3   8   8  221.48   13.67
  -3   8   9   36.91    6.14
  -3   8   9   41.29    6.20
  -3   8  10  114.27    9.56
  -3   8  10  131.35   10.45
  -3   8  11    5.06    3.35
  -3   8  11    3.34    3.37
  -3   8  12  167.78   11.08
  -3   8  12  156.33   10.38
  -3   8  13    6.70    3.11
  -3   8  14   69.37    6.47
  -3   8  15    8.46    2.59
  -3   8  16  299.80   10.57
  -3   8  17    7.87    1.54
  -3   9 -16  116.20    4.88
  -3   9 -15  165.25    7.64
  -3   9 -14   84.05    6.46
  -3   9 -13   84.75    7.11
  -3   9 -12   75.85    8.04
  -3   9 -12   81.31    7.36
  -3   9 -11   12.00    4.43
  -3   9 -11   11.59    3.86
  -3   9 -10  520.19   22.48
  -3   9  -9  111.22   10.64
  -3   9  -8  534.16   23.16
  -3   9  -7   42.41    7.10
  -3   9  -7   40.36    5.43
  -3   9  -6  442.67   20.20
  -3   9  -6  464.80   17.98
  -3   9  -5   88.82    9.16
  -3   9  -5  103.20    8.43
  -3   9  -4   23.10    5.29
  -3   9  -4   17.76    4.44
  -3   9  -3  221.05   13.15
  -3   9  -3  248.24   13.40
  -3   9  -2    3.71    3.33
  -3   9  -2    3.85    3.58
  -3   9  -1  805.01   24.31
  -3   9  -1  787.68   25.96
  -3   9  -1  804.68   23.14
  -3   9   0   62.89    7.12
  -3   9   0   57.20    6.22
  -3   9   1  389.02   17.28
  -3   9   1  381.43   14.58
  -3   9   1  400.41   17.17
  -3   9   2   61.55    6.83
  -3   9   2   55.33    6.65
  -3   9   2   68.42    6.41
  -3   9   3   50.74    6.36
  -3   9   3   51.44    6.54
  -3   9   3   37.98    5.14
  -3   9   4   49.65    6.15
  -3   9   4   58.91    7.49
  -3   9   4   52.79    6.09
  -3   9   5  270.17   13.65
  -3   9   5  279.62   13.96
  -3   9   5  265.67   15.37
  -3   9   6   41.66    6.79
  -3   9   6   46.39    5.92
  -3   9   6   42.16    5.82
  -3   9   7  564.91   18.53
  -3   9   7  599.24   21.62
  -3   9   7  561.09   23.18
  -3   9   8   14.80    4.83
  -3   9   8   14.38    3.91
  -3   9   9  491.67   19.51
  -3   9   9  492.41   21.00
  -3   9  10    4.26    3.56
  -3   9  10    0.64    3.10
  -3   9  11   70.44    7.12
  -3   9  11   71.92    7.51
  -3   9  12    6.18    2.90
  -3   9  13  109.27    7.78
  -3   9  14    0.85    2.09
  -3   9  15  229.49    9.03
  -3   9  16    4.65    1.50
  -3  10 -15  134.26    5.41
  -3  10 -14   13.87    2.69
  -3  10 -13   79.23    6.04
  -3  10 -12   48.33    5.33
  -3  10 -11  103.91    8.17
  -3  10 -10   91.39    9.20
  -3  10 -10  101.54    8.53
  -3  10  -9  178.03   13.11
  -3  10  -8  200.88   13.57
  -3  10  -8  198.25    9.94
  -3  10  -7  255.56   15.64
  -3  10  -7  279.00   12.88
  -3  10  -6   62.04    8.20
  -3  10  -6   64.70    6.51
  -3  10  -5   59.03    7.73
  -3  10  -5   62.99    6.94
  -3  10  -4    7.41    4.09
  -3  10  -4    6.96    3.35
  -3  10  -3  138.31   10.68
  -3  10  -3  164.92   11.39
  -3  10  -2  330.01   15.92
  -3  10  -2  349.75   17.10
  -3  10  -1   60.49    6.44
  -3  10  -1   59.00    7.14
  -3  10  -1   65.30    6.45
  -3  10   0  666.76   24.17
  -3  10   0  650.53   22.26
  -3  10   1  120.13   10.04
  -3  10   1  126.64    9.70
  -3  10   2  249.51   12.05
  -3  10   2  242.53   13.93
  -3  10   3   29.96    5.66
  -3  10   3   26.14    5.19
  -3  10   3   27.66    4.50
  -3  10   4   75.41    7.72
  -3  10   4   68.77    6.71
  -3  10   4   71.92    8.12
  -3  10   5   41.21    6.55
  -3  10   5   32.68    5.21
  -3  10   5   45.13    5.75
  -3  10   6  306.88   13.99
  -3  10   6  290.39   14.09
  -3  10   6  281.32   15.99
  -3  10   7   44.60    7.10
  -3  10   7   53.38    5.43
  -3  10   7   39.87    5.60
  -3  10   8  174.97   10.76
  -3  10   8  169.71   12.07
  -3  10   9   53.38    6.99
  -3  10   9   59.04    6.52
  -3  10  10  183.03   10.56
  -3  10  10  171.73   11.05
  -3  10  11   -1.83    2.54
  -3  10  11    2.58    2.41
  -3  10  12   51.18    5.06
  -3  10  13    7.14    2.50
  -3  10  14  249.79    8.78
  -3  11 -13    5.24    2.04
  -3  11 -12  204.42    9.08
  -3  11 -11   51.37    5.15
  -3  11 -10  231.69   11.36
  -3  11  -9  200.56   11.01
  -3  11  -8   56.06    7.23
  -3  11  -8   66.94    5.24
  -3  11  -8   65.99    6.54
  -3  11  -7   31.17    5.95
  -3  11  -7   39.81    4.67
  -3  11  -6   16.51    4.87
  -3  11  -6   20.07    3.96
  -3  11  -5  287.05   15.41
  -3  11  -5  317.78   14.60
  -3  11  -4   30.76    5.64
  -3  11  -4   45.74    6.04
  -3  11  -3   49.44    6.38
  -3  11  -3   52.92    6.87
  -3  11  -2  391.78   17.77
  -3  11  -1  296.70   15.54
  -3  11   0  155.79   11.34
  -3  11   0  170.04   10.49
  -3  11   1  120.52    9.94
  -3  11   1  107.21    8.63
  -3  11   2   77.88    7.84
  -3  11   2   68.62    7.24
  -3  11   3   25.46    5.07
  -3  11   3   21.22    4.63
  -3  11   3   26.90    4.11
  -3  11   4   32.17    5.60
  -3  11   4   31.48    5.00
  -3  11   4   34.43    4.64
  -3  11   5  160.94   10.01
  -3  11   5  151.51    8.95
  -3  11   5  171.04   11.86
  -3  11   6   22.92    4.00
  -3  11   6   19.60    4.75
  -3  11   6   23.00    4.09
  -3  11   7   98.35    6.43
  -3  11   7   94.20    6.99
  -3  11   7   95.18    8.81
  -3  11   8    4.58    3.45
  -3  11   8    1.12    2.18
  -3  11   9  146.16    8.30
  -3  11   9  141.89    9.57
  -3  11  10   37.61    4.91
  -3  11  10   35.95    4.22
  -3  11  11  199.83    8.61
  -3  11  12    9.63    2.15
  -3  11  13  181.41    6.11
  -3  12 -12   17.05    2.01
  -3  12 -11  223.96    8.10
  -3  12 -10   70.23    5.07
  -3  12  -9  154.83    7.95
  -3  12  -8   91.38    6.45
  -3  12  -7   16.73    2.74
  -3  12  -7   19.49    3.42
  -3  12  -6   87.54    6.27
  -3  12  -6   79.31    6.29
  -3  12  -5   17.88    3.54
  -3  12  -5   18.24    3.39
  -3  12  -4  332.68   14.27
  -3  12  -4  315.24   12.23
  -3  12  -3  211.66   11.61
  -3  12  -3  200.04    9.36
  -3  12  -2  164.91   10.53
  -3  12  -1  315.03   15.11
  -3  12   0   68.42    7.21
  -3  12   0   67.34    5.80
  -3  12   1   83.18    7.68
  -3  12   1   78.24    6.76
  -3  12   2   61.27    6.42
  -3  12   2   60.30    6.23
  -3  12   3    2.29    2.47
  -3  12   3    1.82    2.64
  -3  12   4  456.66   16.19
  -3  12   4  449.32   17.30
  -3  12   5   14.05    3.89
  -3  12   5   12.69    3.06
  -3  12   6  148.93    7.46
  -3  12   6  178.57   10.29
  -3  12   7   10.66    3.20
  -3  12   8   88.46    6.84
  -3  13  -9   28.80    2.32
  -3  13  -8   58.05    3.68
  -3  13  -7  134.27    5.93
  -3  13  -6   27.31    2.75
  -3  13  -6   20.32    2.58
  -3  13  -5  166.75    7.39
  -3  13  -5  162.34    6.71
  -3  13  -4  133.75    7.24
  -3  13  -4  130.15    5.63
  -3  13  -3  109.87    7.04
  -3  13  -2  149.83    8.52
  -3  13  -1    4.79    2.46
  -3  13   0  244.73   11.18
  -3  13   1    7.66    2.81
  -3  13   2   28.59    3.76
  -3  13   3  215.12    9.39
  -3  13   4    8.41    2.17
  -3  13   5  284.64    9.03
  -3  14  -3   46.32    3.09
  -3  14  -2   62.23    3.85
  -3  14  -1   19.94    2.46
  -3  14   0   36.45    3.12
  -3  14   1   15.10    2.12
  -3  14   2   95.89    4.52
  -2 -11  10   55.65    5.25
  -2 -11  11   16.25    3.14
  -2 -11  12  159.00    8.29
  -2 -11  13  138.21    7.30
  -2 -11  14   47.71    3.83
  -2 -11  15  164.92    5.90
  -2 -10   0  315.03   18.63
  -2 -10   1   35.95    7.39
  -2 -10   2  171.56   14.89
  -2 -10   3   24.55    6.54
  -2 -10   4  825.03   34.93
  -2 -10   5   13.03    5.74
  -2 -10   8  224.53   10.86
  -2 -10   9   27.61    4.52
  -2 -10  10   45.85    5.39
  -2 -10  11   97.97    7.57
  -2 -10  12  193.77   10.50
  -2 -10  13   64.92    6.05
  -2 -10  14  198.92    9.96
  -2 -10  15   36.43    4.06
  -2 -10  16  169.00    7.36
  -2 -10  17   17.61    1.98
  -2  -9  -1  362.84   19.11
  -2  -9   0    4.53    3.15
  -2  -9   1  240.17   16.33
  -2  -9   2    2.08    3.85
  -2  -9   3  816.95   32.99
  -2  -9   4    3.92    4.36
  -2  -9   5  811.04   34.35
  -2  -9   6   57.48    9.49
  -2  -9   7  238.37   10.77
  -2  -9   7  248.79   19.25
  -2  -9   8   29.90    4.22
  -2  -9   9  133.95    9.06
  -2  -9  10  127.57    9.05
  -2  -9  11  252.17   13.01
  -2  -9  12   59.76    6.61
  -2  -9  13  202.17   11.65
  -2  -9  14   54.01    6.09
  -2  -9  15   97.01    7.49
  -2  -9  16    4.74    2.57
  -2  -9  17  102.11    6.06
  -2  -9  18   11.07    1.86
  -2  -8  -2 1507.61   39.82
  -2  -8  -1  232.54   14.38
  -2  -8   0  282.01   16.56
  -2  -8   1    3.41    3.47
  -2  -8   2  977.65   34.66
  -2  -8   3   29.85    6.49
  -2  -8   4  287.91   18.87
  -2  -8   5  130.89   12.98
  -2  -8   6  193.89   16.15
  -2  -8   7    0.26    4.06
  -2  -8   8  174.41   15.57
  -2  -8   9   70.66    6.21
  -2  -8   9   71.62   10.30
  -2  -8  10  314.89   14.46
  -2  -8  11  515.41   19.41
  -2  -8  12  453.09   18.47
  -2  -8  13  172.62   11.26
  -2  -8  14  113.64    9.16
  -2  -8  15  100.24    8.43
  -2  -8  16  154.49    9.72
  -2  -8  17   64.23    5.90
  -2  -8  18  158.12    7.85
  -2  -8  19   16.19    2.26
  -2  -7  -2   -1.66    3.16
  -2  -7  -1 1280.10   35.29
  -2  -7   0   32.55    6.06
  -2  -7   1  887.64   29.93
  -2  -7   2   13.69    4.65
  -2  -7   3  762.98   29.31
  -2  -7   4   89.81    9.94
  -2  -7   5  122.37   12.08
  -2  -7   6    5.45    4.31
  -2  -7   7  283.55   18.64
  -2  -7   8   42.00    7.56
  -2  -7   9  710.73   31.28
  -2  -7  10  232.69   11.70
  -2  -7  10  207.41   16.35
  -2  -7  11  500.23   18.77
  -2  -7  11  476.51   24.55
  -2  -7  12   12.20    3.86
  -2  -7  13  423.24   18.05
  -2  -7  14    4.93    3.32
  -2  -7  15   98.99    8.75
  -2  -7  16   35.97    5.74
  -2  -7  17  227.55   11.69
  -2  -7  18  172.27    9.16
  -2  -7  19   92.64    5.71
  -2  -7  20   44.30    2.93
  -2  -6  -2  380.37   15.85
  -2  -6  -1   18.72    4.30
  -2  -6   0  689.14   23.61
  -2  -6   1   30.91    5.63
  -2  -6   2  299.97   15.92
  -2  -6   3   84.40    9.13
  -2  -6   4   80.38    9.00
  -2  -6   5   43.63    7.28
  -2  -6   6  782.62   30.05
  -2  -6   7  324.85   19.08
  -2  -6   8  621.26   27.24
  -2  -6   9   15.26    5.16
  -2  -6  10  662.66   28.99
  -2  -6  11    0.38    2.17
  -2  -6  11    6.90    4.82
  -2  -6  12   27.05    6.10
  -2  -6  12   28.45    4.55
  -2  -6  13   12.77    3.95
  -2  -6  14  167.52   11.20
  -2  -6  15   79.17    8.00
  -2  -6  16  175.79   11.27
  -2  -6  17  107.51    8.68
  -2  -6  18  113.00    7.95
  -2  -6  19  325.88   12.05
  -2  -6  20   21.73    2.55
  -2  -5  -1 1325.54   32.52
  -2  -5   0  128.84    9.01
  -2  -5   1  508.65   19.02
  -2  -5   2   31.64    5.27
  -2  -5   3  990.72   29.84
  -2  -5   4  454.57   19.83
  -2  -5   5  175.58   12.43
  -2  -5   6  389.20   19.05
  -2  -5   7 1174.48   36.19
  -2  -5   8  130.03   11.49
  -2  -5   9  560.93   24.46
  -2  -5  10   -2.50    3.82
  -2  -5  11  381.89   20.56
  -2  -5  11  391.35   20.33
  -2  -5  12    7.28    4.42
  -2  -5  12    1.50    2.14
  -2  -5  13   58.81    8.06
  -2  -5  13   96.65    8.09
  -2  -5  14   83.09    7.68
  -2  -5  15  413.21   17.67
  -2  -5  16  176.87   11.26
  -2  -5  17  416.88   17.15
  -2  -5  18   91.07    7.38
  -2  -5  19   55.88    5.20
  -2  -5  20   57.46    4.34
  -2  -4  -1 1861.82   38.76
  -2  -4   0  216.77   10.76
  -2  -4   1  352.35   14.30
  -2  -4   2  735.58   22.30
  -2  -4   3  284.38   13.61
  -2  -4   4 1087.04   30.27
  -2  -4   5   21.33    5.07
  -2  -4   6 1606.29   40.72
  -2  -4   7    1.24    1.33
  -2  -4   7    2.73    3.05
  -2  -4   8 1531.10   40.82
  -2  -4   9  144.29   11.29
  -2  -4  10  236.22   14.68
  -2  -4  11   -0.86    3.13
  -2  -4  12  236.67   16.26
  -2  -4  13    9.61    4.49
  -2  -4  13    5.68    2.43
  -2  -4  13    5.95    2.80
  -2  -4  14  134.32    8.47
  -2  -4  14  160.47   10.11
  -2  -4  15   14.90    4.00
  -2  -4  15   17.80    3.89
  -2  -4  16  552.89   20.56
  -2  -4  16  572.79   19.15
  -2  -4  17   30.86    4.73
  -2  -4  17   33.42    5.20
  -2  -4  18  145.94    9.19
  -2  -4  18  133.15    8.03
  -2  -4  19  128.14    7.84
  -2  -4  20   67.49    4.80
  -2  -3   0  319.51   12.06
  -2  -3   1   22.15    3.77
  -2  -3   2    6.41    3.13
  -2  -3   3  280.20   12.24
  -2  -3   4   57.09    5.85
  -2  -3   5 1285.50   31.96
  -2  -3   6   41.24    4.13
  -2  -3   6   42.90    5.67
  -2  -3   7  921.63   22.93
  -2  -3   7  947.91   27.40
  -2  -3   8  147.92    8.02
  -2  -3   8  144.84   10.12
  -2  -3   9  108.33    9.56
  -2  -3   9   97.29    8.68
  -2  -3  10   16.92    4.70
  -2  -3  10   22.43    4.56
  -2  -3  11   19.47    4.97
  -2  -3  12    1.31    2.82
  -2  -3  13  714.32   29.67
  -2  -3  13  748.20   21.33
  -2  -3  13  765.85   22.16
  -2  -3  14   47.19    7.73
  -2  -3  14   41.43    5.39
  -2  -3  14   37.76    5.06
  -2  -3  15  832.43   25.44
  -2  -3  15  874.08   25.34
  -2  -3  16   76.20    7.09
  -2  -3  16   83.16    7.54
  -2  -3  17   79.93    7.36
  -2  -3  17   89.18    7.40
  -2  -3  18   24.68    4.57
  -2  -3  18   23.34    4.20
  -2  -3  19  129.39    7.58
  -2  -3  19  135.85    7.95
  -2  -3  20    6.02    2.31
  -2  -3  20    9.67    2.30
  -2  -2   2 2084.62   39.85
  -2  -2   3  421.26   14.02
  -2  -2   4 4281.80   73.47
  -2  -2   5  420.31   13.41
  -2  -2   5  419.72   14.80
  -2  -2   6 1282.26   28.16
  -2  -2   6 1208.04   29.47
  -2  -2   7  197.49    9.45
  -2  -2   7  206.24   11.46
  -2  -2   7  193.70   10.19
  -2  -2   8  149.76   10.53
  -2  -2   8  156.10    8.64
  -2  -2   8  154.32    9.30
  -2  -2   9   30.82    5.27
  -2  -2   9   34.76    4.29
  -2  -2   9   19.93    3.69
  -2  -2  10   93.21    9.47
  -2  -2  11  117.89   10.84
  -2  -2  12  783.09   30.75
  -2  -2  13  211.87   15.85
  -2  -2  13  220.07   10.94
  -2  -2  14  849.21   25.22
  -2  -2  14  878.66   23.72
  -2  -2  15  208.94   11.07
  -2  -2  15  234.44   12.63
  -2  -2  16  149.45   10.36
  -2  -2  16  150.44    9.36
  -2  -2  17   53.13    5.56
  -2  -2  17   52.13    6.71
  -2  -2  18   37.22    5.54
  -2  -2  18   32.13    4.42
  -2  -2  19   14.50    4.01
  -2  -2  19   10.19    2.56
  -2  -2  20  302.70   11.82
  -2  -2  20  300.93    9.47
  -2  -2  21   13.09    2.28
  -2  -1   1  392.07    7.28
  -2  -1   2  792.05   15.21
  -2  -1   3 2108.07   36.48
  -2  -1   4  221.82    8.71
  -2  -1   4  220.94    9.07
  -2  -1   5  185.41    8.76
  -2  -1   5  187.20    8.91
  -2  -1   6   91.78    6.38
  -2  -1   6   92.79    7.03
  -2  -1   7  236.69   10.84
  -2  -1   7  234.00   12.26
  -2  -1   8  280.18   14.46
  -2  -1   8  277.73   12.46
  -2  -1   9  807.45   27.77
  -2  -1   9  867.07   24.68
  -2  -1  10   24.51    5.05
  -2  -1  10   27.35    4.30
  -2  -1  11 1077.55   35.66
  -2  -1  12  193.30   14.78
  -2  -1  13 1927.04   54.76
  -2  -1  13 2049.28   43.10
  -2  -1  14  390.51   21.62
  -2  -1  14  409.75   16.88
  -2  -1  14  392.91   13.75
  -2  -1  15   83.40    8.13
  -2  -1  15   90.20    6.70
  -2  -1  16    5.85    3.56
  -2  -1  16    3.43    2.80
  -2  -1  17  186.98    9.52
  -2  -1  17  182.71   12.01
  -2  -1  18   31.28    5.59
  -2  -1  18   22.82    3.54
  -2  -1  19  172.32   10.44
  -2  -1  20    4.24    2.90
  -2  -1  21  275.24    9.91
  -2   0   1    0.90    1.43
  -2   0   2 2432.11   40.13
  -2   0   3    9.80    2.26
  -2   0   3    6.47    2.05
  -2   0   4   26.81    3.51
  -2   0   4   26.56    3.53
  -2   0   5   30.38    3.98
  -2   0   5   28.55    4.03
  -2   0   6    3.92    2.17
  -2   0   6    5.08    2.86
  -2   0   7   30.39    5.11
  -2   0   7   23.21    3.83
  -2   0   8  241.53   12.40
  -2   0   8  237.63   13.53
  -2   0   9   93.09    7.91
  -2   0   9   80.59    8.55
  -2   0  10 1045.03   34.35
  -2   0  10 1040.45   30.25
  -2   0  11  311.48   18.27
  -2   0  11  284.98   15.03
  -2   0  12 1321.40   42.43
  -2   0  13    3.88    3.66
  -2   0  13    5.18    2.46
  -2   0  14  509.81   25.31
  -2   0  14  541.14   19.71
  -2   0  15   -0.43    3.43
  -2   0  16  208.60   12.83
  -2   0  17   -0.92    3.60
  -2   0  18  123.35    9.78
  -2   0  19   51.08    6.33
  -2   0  20  177.86    9.83
  -2   0  21   40.23    4.16
  -2   0  22   31.81    2.55
  -2   1  -4  366.68    6.83
  -2   1  -3   30.07    1.90
  -2   1  -2    3.15    1.27
  -2   1  -1 1793.81   30.52
  -2   1  -1 1728.00   30.22
  -2   1   0 1794.19   32.40
  -2   1   0 1823.50   32.36
  -2   1   1 1845.96   33.63
  -2   1   1 1734.16   33.42
  -2   1   2    0.58    1.00
  -2   1   2   34.33    3.78
  -2   1   3 2677.06   29.10
  -2   1   3 2634.47   31.37
  -2   1   4  235.66   10.56
  -2   1   4  226.55   10.19
  -2   1   4  237.31   10.96
  -2   1   5    3.69    2.28
  -2   1   5    4.65    2.67
  -2   1   5    7.51    2.78
  -2   1   6   25.74    4.40
  -2   1   6   27.97    4.45
  -2   1   7  519.05   19.01
  -2   1   7  478.44   19.54
  -2   1   8  109.06    8.73
  -2   1   8  110.41    9.75
  -2   1   9  853.54   29.83
  -2   1   9  848.04   27.53
  -2   1  10    0.44    3.35
  -2   1  10    5.32    3.34
  -2   1  11 1246.52   40.60
  -2   1  11 1292.94   37.36
  -2   1  12  221.84   16.35
  -2   1  13  235.79   17.53
  -2   1  13  245.11   12.07
  -2   1  14   22.84    6.67
  -2   1  14   15.55    4.43
  -2   1  15   97.90    8.64
  -2   1  16   -1.09    3.87
  -2   1  17  308.34   15.77
  -2   1  18  102.09    8.98
  -2   1  19  229.32   12.47
  -2   1  20   80.24    6.64
  -2   1  21   79.40    5.51
  -2   1  22   81.48    3.98
  -2   2  -3    2.53    0.88
  -2   2  -3    3.68    1.07
  -2   2  -2  407.62   10.16
  -2   2  -2  419.31   10.41
  -2   2  -1 1600.13   29.21
  -2   2  -1 1566.05   29.09
  -2   2   0 3418.45   58.14
  -2   2   0 3515.76   58.24
  -2   2   1    4.88    2.13
  -2   2   1    5.57    2.18
  -2   2   2  314.89   12.10
  -2   2   2  319.35   11.97
  -2   2   3  241.79   11.15
  -2   2   3  239.88   10.86
  -2   2   4  262.62   12.51
  -2   2   4  299.26   12.98
  -2   2   4  290.86   12.89
  -2   2   5   40.23    5.24
  -2   2   5   42.09    5.42
  -2   2   5   38.63    5.42
  -2   2   6   32.67    5.39
  -2   2   6   27.06    4.99
  -2   2   6   25.28    4.52
  -2   2   7   18.93    4.43
  -2   2   7   20.88    4.89
  -2   2   7   20.81    4.61
  -2   2   8 1996.13   48.22
  -2   2   8 1941.76   47.11
  -2   2   9   58.70    7.98
  -2   2   9   64.10    7.71
  -2   2  10 1480.22   44.07
  -2   2  10 1539.70   42.56
  -2   2  11  153.28   13.47
  -2   2  11  156.52   12.37
  -2   2  12  655.93   29.39
  -2   2  13   14.43    4.67
  -2   2  13    9.45    3.35
  -2   2  13   14.01    2.92
  -2   2  14  121.49    8.97
  -2   2  14  104.33    6.96
  -2   2  15   -0.43    3.25
  -2   2  15   -0.68    2.55
  -2   2  16  317.36   15.68
  -2   2  16  307.64   12.28
  -2   2  17   12.03    4.74
  -2   2  18  521.81   19.98
  -2   2  19   63.27    6.67
  -2   2  20  129.92    8.22
  -2   2  21  101.44    5.95
  -2   3  -4  214.88    6.04
  -2   3  -3  549.81   12.96
  -2   3  -2    3.94    1.56
  -2   3  -2    1.73    1.41
  -2   3  -1 1008.29   22.56
  -2   3  -1 1042.32   22.85
  -2   3   0  923.84   22.64
  -2   3   0 1015.49   23.49
  -2   3   1    6.11    2.54
  -2   3   1   12.82    3.06
  -2   3   2  165.43    9.34
  -2   3   2  178.35    9.77
  -2   3   3   17.03    3.92
  -2   3   3   19.65    4.00
  -2   3   4  249.54   12.96
  -2   3   4  225.67   12.42
  -2   3   5  436.46   18.32
  -2   3   5  393.45   17.27
  -2   3   6    7.57    3.48
  -2   3   6    7.79    3.39
  -2   3   7 1929.84   47.62
  -2   3   7 1767.92   46.29
  -2   3   7 1842.88   46.29
  -2   3   8   10.62    3.71
  -2   3   8   13.47    4.73
  -2   3   8   14.97    4.53
  -2   3   9 1100.21   35.79
  -2   3   9 1102.59   36.72
  -2   3   9 1086.77   35.36
  -2   3  10   53.95    8.47
  -2   3  11  354.19   20.91
  -2   3  12   -7.01    4.81
  -2   3  12    2.98    3.70
  -2   3  13   43.00    8.10
  -2   3  13   45.47    5.49
  -2   3  13   40.87    4.72
  -2   3  14    2.43    3.08
  -2   3  14    4.40    2.57
  -2   3  15  139.37   10.03
  -2   3  15  156.10    9.53
  -2   3  16    9.10    3.92
  -2   3  16   17.88    3.57
  -2   3  17  610.51   18.91
  -2   3  17  639.79   22.33
  -2   3  18   77.54    7.44
  -2   3  18   61.83    4.92
  -2   3  19  278.62   12.56
  -2   3  20   19.58    3.56
  -2   3  21   54.84    3.88
  -2   4  -4  406.73   10.83
  -2   4  -3   24.36    2.86
  -2   4  -2 1767.21   34.62
  -2   4  -1   29.90    3.66
  -2   4   0  403.04   14.66
  -2   4   0  407.98   14.78
  -2   4   1   74.15    6.51
  -2   4   1   77.49    6.80
  -2   4   2   12.15    3.44
  -2   4   2   12.37    3.82
  -2   4   3    0.33    2.55
  -2   4   3    1.22    2.99
  -2   4   4  368.05   17.28
  -2   4   4  393.70   17.68
  -2   4   5  168.46   12.06
  -2   4   5  140.85   11.08
  -2   4   6 1877.76   47.68
  -2   4   6 1757.88   46.60
  -2   4   7  107.98   10.45
  -2   4   7   97.79    9.89
  -2   4   8 1454.82   43.30
  -2   4   9    2.21    2.83
  -2   4  10   97.43   10.47
  -2   4  12   93.27    6.90
  -2   4  12   87.31    7.12
  -2   4  12  104.79    8.67
  -2   4  13   33.12    4.97
  -2   4  13   43.95    5.46
  -2   4  14   60.67    6.81
  -2   4  14   68.40    7.75
  -2   4  15   19.05    4.60
  -2   4  15   14.98    3.68
  -2   4  16  408.13   16.83
  -2   4  16  383.99   15.36
  -2   4  17   89.98    7.85
  -2   4  17   83.88    6.72
  -2   4  18  119.46    6.95
  -2   4  18  109.96    7.95
  -2   4  19  108.45    5.45
  -2   4  19  112.38    7.24
  -2   4  20   96.21    5.56
  -2   5 -12  132.10    8.23
  -2   5  -3 1334.54   29.08
  -2   5  -2  308.82   12.27
  -2   5  -1 1875.37   40.19
  -2   5   0  273.76   13.00
  -2   5   1  426.72   17.46
  -2   5   2  232.92   13.42
  -2   5   3  466.92   20.21
  -2   5   4   26.17    4.98
  -2   5   5 1284.29   39.03
  -2   5   6    4.41    2.83
  -2   5   7 1499.21   45.16
  -2   5   8   76.05    9.57
  -2   5   9  363.96   21.29
  -2   5  10   38.17    7.25
  -2   5  11   68.61    6.70
  -2   5  11   66.47    6.89
  -2   5  12    2.67    2.25
  -2   5  12    2.49    2.89
  -2   5  12    5.23    4.32
  -2   5  13  374.04   14.79
  -2   5  13  360.03   15.86
  -2   5  14   27.18    4.75
  -2   5  14   14.69    3.95
  -2   5  15  499.07   17.91
  -2   5  15  450.57   18.06
  -2   5  16   29.07    4.62
  -2   5  16   19.40    4.05
  -2   5  17  253.52   11.71
  -2   5  17  257.35   11.79
  -2   5  18   75.42    5.86
  -2   5  18   62.78    5.14
  -2   5  19    9.25    2.33
  -2   5  19   11.63    2.14
  -2   5  20   -0.03    1.39
  -2   6 -14   24.76    4.05
  -2   6 -13  252.90   12.67
  -2   6 -12  731.19   23.13
  -2   6 -11  298.31   13.78
  -2   6 -10  771.91   23.18
  -2   6  -3  200.18    9.86
  -2   6  -2  611.95   20.15
  -2   6  -1  437.47   17.21
  -2   6   0   76.89    7.42
  -2   6   1    2.98    2.81
  -2   6   2  561.44   22.92
  -2   6   3   -0.23    3.12
  -2   6   4  767.77   29.36
  -2   6   5  324.15   19.16
  -2   6   6 1476.41   45.24
  -2   6   7  117.31   11.88
  -2   6   8  474.38   24.86
  -2   6   9    5.74    3.66
  -2   6   9   11.51    3.41
  -2   6  10  143.02   13.84
  -2   6  10  127.54    9.12
  -2   6  10  130.25    8.86
  -2   6  10  126.68    8.76
  -2   6  10  144.84    9.06
  -2   6  11    1.03    2.63
  -2   6  11    0.01    2.65
  -2   6  11    7.81    4.75
  -2   6  12  221.40   12.77
  -2   6  12  223.76   11.58
  -2   6  13   -1.47    3.07
  -2   6  14  428.28   18.28
  -2   6  14  474.77   16.08
  -2   6  15   31.24    4.67
  -2   6  15   27.10    4.79
  -2   6  16  280.28   13.33
  -2   6  16  286.18   11.71
  -2   6  17    7.30    2.50
  -2   6  17    8.24    2.87
  -2   6  18   61.49    4.77
  -2   6  18   53.48    3.97
  -2   6  19   18.29    2.23
  -2   7 -15   49.27    5.07
  -2   7 -14   20.24    4.45
  -2   7 -14   18.17    3.85
  -2   7 -13  139.77    9.95
  -2   7 -12  141.18   10.47
  -2   7 -11  357.08   16.63
  -2   7 -10  521.94   20.49
  -2   7  -9  371.81   16.93
  -2   7  -8  116.92    9.00
  -2   7  -2  125.34    9.05
  -2   7  -1  340.33   16.38
  -2   7   0    2.52    2.41
  -2   7   1   92.96    9.08
  -2   7   2   85.88    9.50
  -2   7   3 1236.00   39.11
  -2   7   4   84.23    9.63
  -2   7   5  912.88   34.79
  -2   7   6   59.38    8.81
  -2   7   7  237.78   17.50
  -2   7   8   -7.48    4.35
  -2   7   8   -1.26    2.71
  -2   7   8    5.27    3.07
  -2   7   9   16.85    5.32
  -2   7   9    5.17    3.16
  -2   7   9    6.43    3.00
  -2   7   9   14.68    3.42
  -2   7  10   20.71    4.35
  -2   7  10   23.61    4.62
  -2   7  10   25.50    4.87
  -2   7  11  119.67    9.46
  -2   7  11  116.66    9.17
  -2   7  12    0.13    3.08
  -2   7  12    1.50    2.84
  -2   7  13  491.04   19.73
  -2   7  13  494.18   17.95
  -2   7  14    3.64    2.90
  -2   7  15  489.32   18.67
  -2   7  16   19.23    3.85
  -2   7  17   51.09    4.93
  -2   7  18   34.67    3.36
  -2   8 -16   63.66    4.45
  -2   8 -15  113.08    7.16
  -2   8 -14  213.84   11.60
  -2   8 -14  215.85   10.87
  -2   8 -13  132.91    9.82
  -2   8 -12  164.26   11.73
  -2   8 -11  148.05   11.26
  -2   8 -10   31.61    5.81
  -2   8  -9  523.51   21.42
  -2   8  -8  203.06   12.81
  -2   8  -7   42.21    6.19
  -2   8  -6  306.25   15.20
  -2   8  -5  151.68   10.19
  -2   8  -1   50.16    6.46
  -2   8   0  129.83   10.98
  -2   8   1  117.12   10.86
  -2   8   2  981.56   34.78
  -2   8   3  354.47   20.61
  -2   8   4 2536.91   64.85
  -2   8   5    7.43    4.26
  -2   8   5    1.72    3.25
  -2   8   5    0.89    2.08
  -2   8   6  438.75   15.46
  -2   8   6  450.50   24.77
  -2   8   6  426.78   16.37
  -2   8   6  438.99   18.59
  -2   8   7    0.92    3.06
  -2   8   7    4.46    3.81
  -2   8   7    1.13    3.14
  -2   8   8  108.62    8.68
  -2   8   8   98.94    9.14
  -2   8   9   22.62    4.93
  -2   8   9   34.92    5.48
  -2   8  10  160.55   11.06
  -2   8  10  140.14   10.55
  -2   8  11    9.19    3.94
  -2   8  11   19.44    4.67
  -2   8  12  507.57   20.11
  -2   8  12  498.56   19.20
  -2   8  13    2.45    2.91
  -2   8  13    0.46    3.07
  -2   8  14  247.92   13.14
  -2   8  15    4.85    2.91
  -2   8  16   94.60    6.72
  -2   8  17    1.66    1.65
  -2   8  18   59.59    3.64
  -2   9 -16  124.47    5.22
  -2   9 -15  373.47   12.41
  -2   9 -14   85.22    6.52
  -2   9 -13  285.16   14.40
  -2   9 -13  297.66   13.22
  -2   9 -12   60.89    7.25
  -2   9 -11   57.91    7.51
  -2   9 -10  122.55   10.74
  -2   9  -9    2.62    3.71
  -2   9  -8  470.24   20.96
  -2   9  -7  270.86   15.56
  -2   9  -7  270.66   12.20
  -2   9  -6  503.41   21.12
  -2   9  -6  551.82   18.84
  -2   9  -5  540.72   21.34
  -2   9  -4    7.08    3.33
  -2   9  -3  271.46   14.00
  -2   9  -2   43.72    5.51
  -2   9  -1   40.87    5.26
  -2   9  -1   31.34    4.25
  -2   9   0   60.63    5.83
  -2   9   1  314.93   17.78
  -2   9   1  317.07   14.18
  -2   9   2  183.40   13.95
  -2   9   2  201.19   11.73
  -2   9   3  978.36   35.04
  -2   9   3  995.29   25.19
  -2   9   3  962.53   29.34
  -2   9   4  555.41   26.14
  -2   9   4  561.50   18.49
  -2   9   4  580.05   21.99
  -2   9   5  223.22   12.00
  -2   9   5  212.69   11.35
  -2   9   5  224.01   13.58
  -2   9   6    5.47    2.65
  -2   9   6    4.65    3.84
  -2   9   6    7.12    3.44
  -2   9   7   92.45    7.14
  -2   9   7   89.09    7.85
  -2   9   7  103.81    9.54
  -2   9   8   -0.86    3.65
  -2   9   8   -0.10    2.68
  -2   9   9  235.50   13.18
  -2   9   9  250.42   14.63
  -2   9  10    1.50    3.80
  -2   9  10    4.70    3.37
  -2   9  11  733.07   24.40
  -2   9  11  717.75   24.58
  -2   9  12    1.92    2.96
  -2   9  12    7.16    3.64
  -2   9  13  252.46   12.86
  -2   9  13  234.96   11.38
  -2   9  14    5.51    2.71
  -2   9  15   28.70    3.92
  -2   9  16   -1.46    1.97
  -2   9  17   51.65    3.51
  -2  10 -15  326.41    9.85
  -2  10 -14  475.66   14.51
  -2  10 -13   37.07    4.46
  -2  10 -12  100.82    8.65
  -2  10 -12  104.13    7.81
  -2  10 -11   54.99    7.27
  -2  10 -10   14.66    4.59
  -2  10  -9   75.12    8.50
  -2  10  -8   44.48    7.16
  -2  10  -7  188.23   13.39
  -2  10  -7  214.15   11.24
  -2  10  -6  312.97   17.03
  -2  10  -6  325.79   14.75
  -2  10  -5  196.05   13.05
  -2  10  -5  204.86   11.83
  -2  10  -4  264.25   14.95
  -2  10  -4  280.31   14.39
  -2  10  -3   12.61    4.66
  -2  10  -2  151.99   10.62
  -2  10  -1   96.48    8.00
  -2  10  -1  105.13    7.96
  -2  10   0   76.23    7.17
  -2  10   1   20.77    4.86
  -2  10   2  759.22   25.56
  -2  10   3   69.70    7.55
  -2  10   3   68.21    5.96
  -2  10   3   71.11    7.79
  -2  10   4  144.54   10.30
  -2  10   4  135.24    8.83
  -2  10   4  135.67   10.83
  -2  10   5   44.87    6.02
  -2  10   5   35.76    6.18
  -2  10   5   38.79    5.25
  -2  10   6  159.36   10.12
  -2  10   6  146.70    9.76
  -2  10   6  156.41   12.04
  -2  10   7   15.66    5.09
  -2  10   7   14.01    3.25
  -2  10   7   11.43    3.83
  -2  10   8  244.41   12.74
  -2  10   8  250.99   15.06
  -2  10   9    2.80    3.84
  -2  10   9    0.25    2.63
  -2  10  10  540.16   19.49
  -2  10  10  507.37   20.71
  -2  10  11    8.98    3.66
  -2  10  11    3.54    3.10
  -2  10  12  385.35   15.16
  -2  10  12  366.74   14.98
  -2  10  13   23.22    3.97
  -2  10  14   59.49    5.09
  -2  10  15    3.38    2.00
  -2  10  16   37.78    2.87
  -2  11 -14  233.37    7.82
  -2  11 -13   55.17    4.59
  -2  11 -12   45.24    4.78
  -2  11 -11   16.51    4.25
  -2  11 -11   15.40    3.52
  -2  11 -10  145.98   10.78
  -2  11  -9   95.30    9.41
  -2  11  -8   26.35    5.49
  -2  11  -7  272.48   15.75
  -2  11  -7  299.22   13.05
  -2  11  -6   50.94    7.08
  -2  11  -6   56.76    6.03
  -2  11  -5  165.05   12.24
  -2  11  -5  171.24   10.80
  -2  11  -4   62.35    7.64
  -2  11  -4   67.03    7.15
  -2  11  -3   71.67    7.60
  -2  11  -3   81.80    8.16
  -2  11  -2  169.51   11.20
  -2  11  -2  191.50   12.53
  -2  11  -1  462.27   18.02
  -2  11  -1  458.45   19.96
  -2  11  -1  472.31   17.16
  -2  11   0  138.60   11.08
  -2  11   0  146.24    9.95
  -2  11   1  671.62   24.46
  -2  11   1  637.43   22.51
  -2  11   2    3.43    3.19
  -2  11   2    1.25    3.13
  -2  11   3  132.90   10.34
  -2  11   3  121.47   10.12
  -2  11   4    7.10    3.68
  -2  11   4    4.04    2.97
  -2  11   5   88.62    7.87
  -2  11   5   88.75    6.94
  -2  11   5   93.39    9.11
  -2  11   6    0.10    2.80
  -2  11   6   -0.77    3.53
  -2  11   6    3.97    2.63
  -2  11   7  105.75    7.48
  -2  11   7  116.13    8.10
  -2  11   7  107.94    9.82
  -2  11   8  108.89    7.93
  -2  11   8  111.22    9.71
  -2  11   9  481.73   16.85
  -2  11   9  475.95   19.47
  -2  11  10    7.80    3.31
  -2  11  10    7.23    2.83
  -2  11  11  204.03    9.90
  -2  11  11  186.65   10.28
  -2  11  12    2.00    2.33
  -2  11  12   -1.04    1.94
  -2  11  13   91.17    5.50
  -2  11  14   49.31    3.53
  -2  12 -13  126.66    4.83
  -2  12 -12    1.63    1.68
  -2  12 -11  142.91    7.42
  -2  12 -10  170.52    8.93
  -2  12  -9   88.25    7.74
  -2  12  -9   81.24    6.61
  -2  12  -8  245.76   13.25
  -2  12  -7   37.25    5.65
  -2  12  -7   36.68    4.27
  -2  12  -6   25.85    5.22
  -2  12  -6   32.64    4.27
  -2  12  -5  121.30    9.56
  -2  12  -5  122.09    8.53
  -2  12  -4   11.13    3.38
  -2  12  -4   15.86    4.03
  -2  12  -3  222.60   12.32
  -2  12  -3  254.09   13.42
  -2  12  -2   81.75    7.30
  -2  12  -2   84.82    8.04
  -2  12  -1  248.67   14.11
  -2  12   0  636.83   23.03
  -2  12   0  573.70   19.53
  -2  12   1    1.44    2.59
  -2  12   1    3.79    3.06
  -2  12   2  273.23   14.29
  -2  12   2  274.82   13.91
  -2  12   3   -0.83    3.17
  -2  12   3    0.61    3.04
  -2  12   4    9.74    3.68
  -2  12   4    6.41    3.14
  -2  12   5    2.50    2.90
  -2  12   5    1.24    2.67
  -2  12   6  167.12    9.06
  -2  12   6  178.51    8.32
  -2  12   6  171.39   11.28
  -2  12   7   16.55    3.03
  -2  12   7   10.64    3.84
  -2  12   7   13.99    2.84
  -2  12   8  237.27    9.63
  -2  12   8  223.14   12.12
  -2  12   9   37.03    4.89
  -2  12   9   39.90    3.99
  -2  12  10  303.67   10.10
  -2  12  10  288.56   12.13
  -2  12  11    3.96    1.79
  -2  12  12   55.36    3.18
  -2  13 -10  203.12    7.30
  -2  13  -9  264.88    9.39
  -2  13  -8   48.37    4.36
  -2  13  -7  196.15    6.92
  -2  13  -7  214.88    9.31
  -2  13  -6    7.60    2.25
  -2  13  -6    7.91    2.26
  -2  13  -5   59.97    5.08
  -2  13  -4   36.78    4.55
  -2  13  -3   40.58    4.93
  -2  13  -2  236.99   12.03
  -2  13  -1  142.45    9.40
  -2  13   0   99.44    8.02
  -2  13   1   96.21    7.76
  -2  13   1   93.27    6.63
  -2  13   2   38.57    4.68
  -2  13   2   46.68    5.41
  -2  13   3  141.81    8.76
  -2  13   3  133.56    8.45
  -2  13   4   11.34    3.26
  -2  13   4   10.18    2.87
  -2  13   5  145.03    7.71
  -2  13   5  145.33    8.92
  -2  13   6    3.81    2.78
  -2  13   6    2.75    1.94
  -2  13   7  339.09   13.07
  -2  13   8   16.86    3.24
  -2  13   9  127.77    6.69
  -2  14  -6   62.12    3.27
  -2  14  -5   57.69    3.40
  -2  14  -5   60.48    3.25
  -2  14  -4  111.30    5.56
  -2  14  -4  103.45    4.13
  -2  14  -3   16.09    2.73
  -2  14  -2  118.61    6.65
  -2  14  -1  178.22    8.51
  -2  14   0  124.79    7.07
  -2  14   1    2.94    2.02
  -2  14   2   56.41    4.59
  -2  14   3    8.91    2.16
  -2  14   3    7.70    2.14
  -2  14   4   83.43    4.71
  -2  14   4   89.72    5.09
  -2  14   5    9.94    1.62
  -1 -10   0  875.24   31.08
  -1 -10   1  241.24   16.26
  -1 -10   2  187.81   15.03
  -1 -10   3   29.93    6.73
  -1 -10   4  244.34   17.76
  -1 -10   5   31.37    7.73
  -1 -10  10   87.98    6.61
  -1 -10  11   71.07    6.34
  -1 -10  12   10.46    2.98
  -1 -10  13    9.52    2.96
  -1 -10  14  258.69   10.80
  -1 -10  15   73.07    5.29
  -1 -10  16  254.69    8.84
  -1  -9  -1 1045.48   33.23
  -1  -9   0  188.98   13.77
  -1  -9   1   76.17    9.11
  -1  -9   2   -1.70    3.70
  -1  -9   3  543.16   25.94
  -1  -9   4   -1.64    3.22
  -1  -9   5  684.77   30.74
  -1  -9   6    9.45    4.79
  -1  -9   7 1404.44   47.86
  -1  -9   9  263.18   11.76
  -1  -9  10  256.36   12.27
  -1  -9  11   44.66    5.56
  -1  -9  12  267.69   13.03
  -1  -9  13   79.22    7.13
  -1  -9  14    7.26    2.82
  -1  -9  15  276.11   12.42
  -1  -9  16   22.78    3.66
  -1  -9  17  174.25    7.85
  -1  -9  18   45.70    3.30
  -1  -8  -3   48.31    6.07
  -1  -8  -2 1353.82   36.42
  -1  -8  -1   48.27    6.61
  -1  -8   0  859.91   29.20
  -1  -8   1   87.46    9.38
  -1  -8   2   89.76    9.74
  -1  -8   3  114.60   11.43
  -1  -8   4  373.08   21.18
  -1  -8   5    7.38    5.14
  -1  -8   6  704.26   30.94
  -1  -8   7    2.35    3.86
  -1  -8   8  883.84   36.24
  -1  -8   9  181.97    9.61
  -1  -8   9  186.66   16.27
  -1  -8  10  343.38   14.48
  -1  -8  11  197.06   11.33
  -1  -8  12  280.45   13.80
  -1  -8  13   67.09    6.96
  -1  -8  14  154.47   10.46
  -1  -8  15    8.16    3.22
  -1  -8  16   53.78    5.96
  -1  -8  17   36.06    4.64
  -1  -8  18   54.08    4.69
  -1  -8  19  110.87    5.34
  -1  -7  -3 2065.26   44.76
  -1  -7  -2    1.37    2.53
  -1  -7  -1  306.63   15.03
  -1  -7   0   17.72    4.48
  -1  -7   1  352.73   17.45
  -1  -7   2   -0.13    3.12
  -1  -7   3  831.76   29.95
  -1  -7   4  141.39   12.16
  -1  -7   5  522.10   24.23
  -1  -7   6  194.83   15.16
  -1  -7   7  152.13   13.71
  -1  -7   8   18.94    5.56
  -1  -7   9   39.65    7.88
  -1  -7  10   53.01    5.50
  -1  -7  10   54.74    8.99
  -1  -7  11  402.31   16.41
  -1  -7  11  388.29   22.21
  -1  -7  12  137.04    9.56
  -1  -7  13  547.58   20.73
  -1  -7  14   15.74    4.03
  -1  -7  15   96.73    8.70
  -1  -7  16  176.25   11.06
  -1  -7  17    3.26    3.12
  -1  -7  18   72.48    6.23
  -1  -7  19   58.41    4.81
  -1  -7  20  150.53    6.01
  -1  -6  -3    3.14    2.87
  -1  -6  -2  530.62   18.01
  -1  -6  -1    0.09    2.44
  -1  -6   0  195.05   11.40
  -1  -6   1   94.39    8.53
  -1  -6   2  963.69   29.84
  -1  -6   3   37.42    6.30
  -1  -6   4 1840.53   46.73
  -1  -6   5  486.98   22.12
  -1  -6   6  275.69   16.81
  -1  -6   7  487.79   23.36
  -1  -6   8  276.69   17.71
  -1  -6   9   39.18    7.19
  -1  -6  10  264.38   18.06
  -1  -6  11   45.14    5.24
  -1  -6  11   38.15    7.01
  -1  -6  12 1110.88   30.06
  -1  -6  12 1091.99   36.81
  -1  -6  13  120.77    9.27
  -1  -6  14  608.69   22.23
  -1  -6  15   12.14    4.13
  -1  -6  16    8.54    3.81
  -1  -6  17  165.28   10.69
  -1  -6  18    6.87    3.33
  -1  -6  19   27.42    4.00
  -1  -6  20   65.49    4.73
  -1  -5  -3  331.98   12.00
  -1  -5  -2   74.57    5.90
  -1  -5  -1 1190.77   28.62
  -1  -5   0  200.77   10.45
  -1  -5   1  973.46   26.70
  -1  -5   2  178.44   10.73
  -1  -5   3 1744.42   41.40
  -1  -5   4    9.11    4.16
  -1  -5   5  839.49   27.80
  -1  -5   6  773.18   27.30
  -1  -5   7  329.78   17.81
  -1  -5   8   85.07    9.33
  -1  -5   9  232.23   15.48
  -1  -5  10   14.58    5.12
  -1  -5  11  342.18   19.19
  -1  -5  12   23.74    4.20
  -1  -5  12   34.52    6.47
  -1  -5  13  472.85   24.32
  -1  -5  13  473.42   18.19
  -1  -5  14   59.25    6.63
  -1  -5  15  122.11    9.65
  -1  -5  16  536.78   20.79
  -1  -5  17  198.92   11.92
  -1  -5  18  239.32   12.53
  -1  -5  19   84.86    6.76
  -1  -5  20   69.85    5.28
  -1  -5  21  128.32    5.55
  -1  -4  -3  427.04   12.51
  -1  -4  -2  322.90   11.15
  -1  -4  -1    6.38    2.45
  -1  -4   0   25.95    3.81
  -1  -4   1   42.99    4.85
  -1  -4   2 1062.66   26.87
  -1  -4   3   66.28    6.33
  -1  -4   4 1416.26   34.62
  -1  -4   5  341.27   15.52
  -1  -4   6  881.00   27.37
  -1  -4   7   77.25    8.04
  -1  -4   8  310.71   16.37
  -1  -4   9   48.33    6.98
  -1  -4  10  378.60   18.82
  -1  -4  11   -0.67    3.17
  -1  -4  12  111.59   11.66
  -1  -4  13   11.68    5.50
  -1  -4  13    6.70    2.54
  -1  -4  14   73.74    9.53
  -1  -4  14   58.78    6.27
  -1  -4  15  344.11   15.55
  -1  -4  16  407.33   17.54
  -1  -4  17  152.75   10.49
  -1  -4  18  480.31   18.30
  -1  -4  19  161.94    9.55
  -1  -4  20  143.93    7.76
  -1  -4  21    3.19    1.75
  -1  -3  -2 1554.33   29.10
  -1  -3  -1 3172.74   53.36
  -1  -3   0  189.19    8.09
  -1  -3   1  793.13   19.58
  -1  -3   2  541.85   15.86
  -1  -3   3 1048.50   25.31
  -1  -3   4  481.46   16.09
  -1  -3   5   29.24    4.27
  -1  -3   6   25.75    2.61
  -1  -3   6   27.92    4.44
  -1  -3   7 1545.34   28.88
  -1  -3   7 1521.67   37.07
  -1  -3   8   21.34    4.47
  -1  -3   9  374.96   16.74
  -1  -3  10   27.74    4.98
  -1  -3  11  631.78   27.11
  -1  -3  12  291.99   18.63
  -1  -3  13    2.12    3.52
  -1  -3  13   12.40    3.19
  -1  -3  14   39.21    7.47
  -1  -3  14   34.05    4.81
  -1  -3  14   35.45    4.72
  -1  -3  15  116.22    8.43
  -1  -3  15  125.37    9.01
  -1  -3  16  175.09   10.63
  -1  -3  16  191.42   11.35
  -1  -3  17  591.98   20.18
  -1  -3  17  583.35   20.78
  -1  -3  18   48.06    5.81
  -1  -3  18   50.40    5.59
  -1  -3  19  206.50   10.66
  -1  -3  19  190.39    9.71
  -1  -3  20   62.47    4.75
  -1  -3  20   75.57    5.69
  -1  -3  21   20.41    2.58
  -1  -2  -1   97.98    4.63
  -1  -2   0 3903.22   62.23
  -1  -2   1    1.19    2.02
  -1  -2   2 2036.93   36.84
  -1  -2   3  394.66   12.29
  -1  -2   4  886.80   21.29
  -1  -2   5    9.72    1.76
  -1  -2   5    9.06    2.73
  -1  -2   6  451.14   12.04
  -1  -2   6  451.43   15.15
  -1  -2   7  356.66   11.36
  -1  -2   7  368.15   13.90
  -1  -2   8 1708.10   33.39
  -1  -2   8 1724.03   37.82
  -1  -2   9  173.69   12.33
  -1  -2   9  175.09   10.10
  -1  -2  10  923.07   31.90
  -1  -2  10  929.63   25.92
  -1  -2  11  295.09   18.01
  -1  -2  12  316.69   19.22
  -1  -2  13  268.21   18.40
  -1  -2  14  286.10   19.40
  -1  -2  14  275.59   12.63
  -1  -2  14  246.67   11.68
  -1  -2  15   76.16    7.39
  -1  -2  15   65.86    6.44
  -1  -2  16  274.00   13.91
  -1  -2  16  274.35   13.18
  -1  -2  17   11.10    4.21
  -1  -2  17    2.98    2.78
  -1  -2  18  295.37   14.11
  -1  -2  18  308.43   13.60
  -1  -2  19    4.92    3.13
  -1  -2  19    0.31    2.27
  -1  -2  20  148.42    7.73
  -1  -2  20  152.07    8.37
  -1  -2  21   59.31    4.45
  -1  -2  21   62.53    3.88
  -1  -1   1 1105.06   20.27
  -1  -1   2   51.25    3.35
  -1  -1   3   43.20    3.63
  -1  -1   4  790.51   16.83
  -1  -1   4  788.52   17.57
  -1  -1   5  591.26   14.46
  -1  -1   5  597.95   15.05
  -1  -1   6  363.36   11.27
  -1  -1   6  370.54   11.78
  -1  -1   7  511.27   14.71
  -1  -1   7  534.22   19.19
  -1  -1   7  504.64   14.83
  -1  -1   8   89.88    6.12
  -1  -1   8  109.07    9.25
  -1  -1   8   94.48    6.25
  -1  -1   9  723.55   20.29
  -1  -1   9  738.91   26.55
  -1  -1   9  738.77   19.42
  -1  -1  10   99.87    9.95
  -1  -1  10   87.46    6.59
  -1  -1  11  593.56   25.82
  -1  -1  12  248.90   17.21
  -1  -1  13  765.77   32.09
  -1  -1  14  277.25   19.22
  -1  -1  14  263.08   12.67
  -1  -1  14  240.44   10.73
  -1  -1  15  313.04   14.79
  -1  -1  15  316.71   13.23
  -1  -1  16    7.30    3.69
  -1  -1  16    0.01    2.60
  -1  -1  17   89.92    8.33
  -1  -1  17   92.24    7.40
  -1  -1  18   58.24    5.81
  -1  -1  18   52.10    6.73
  -1  -1  19  114.88    8.74
  -1  -1  19  106.69    7.00
  -1  -1  20   12.53    3.58
  -1  -1  20    8.79    2.29
  -1  -1  21  129.44    7.17
  -1  -1  22   78.10    4.08
  -1   0   1   23.32    1.59
  -1   0   2 1399.27   24.36
  -1   0   2 1350.85   24.41
  -1   0   2 1401.33   25.06
  -1   0   3   24.81    3.03
  -1   0   3   24.17    2.60
  -1   0   3   27.03    2.90
  -1   0   4 1064.10   22.09
  -1   0   4 1091.19   23.70
  -1   0   4 1042.96   19.34
  -1   0   5  626.38   16.27
  -1   0   5  639.94   18.37
  -1   0   5  627.75   13.54
  -1   0   6  449.56   14.07
  -1   0   6  464.85   16.52
  -1   0   6  448.86   11.21
  -1   0   7    1.19    2.73
  -1   0   7    3.19    2.16
  -1   0   7    1.23    1.29
  -1   0   8   10.39    4.18
  -1   0   8    7.75    2.64
  -1   0   9  155.54   11.75
  -1   0   9  141.09    8.80
  -1   0  10    5.41    2.36
  -1   0  10   10.10    4.24
  -1   0  11   20.90    5.30
  -1   0  12 1016.64   36.46
  -1   0  13  318.59   20.18
  -1   0  14  918.60   37.09
  -1   0  14  978.55   27.35
  -1   0  15  222.90   16.94
  -1   0  15  222.23   12.40
  -1   0  15  211.92    9.81
  -1   0  16  394.00   14.29
  -1   0  16  386.91   17.37
  -1   0  17    4.05    3.98
  -1   0  17    0.60    2.09
  -1   0  18   75.37    7.85
  -1   0  19    5.54    3.82
  -1   0  20  132.85    9.02
  -1   0  21   64.03    5.50
  -1   0  22  114.05    5.57
  -1   1  -2   37.86    1.41
  -1   1  -2   39.06    1.48
  -1   1  -1 1111.01   18.26
  -1   1  -1 1084.74   18.21
  -1   1   0   13.23    1.45
  -1   1   0   10.34    1.42
  -1   1   1  624.12   13.47
  -1   1   1  625.64   13.54
  -1   1   2  214.79    7.63
  -1   1   2  206.43    7.41
  -1   1   3 9707.21  140.29
  -1   1   3 9999.00  140.89
  -1   1   4   17.85    3.34
  -1   1   4   16.24    2.82
  -1   1   4   21.97    3.14
  -1   1   5 1482.75   31.48
  -1   1   5 1465.04   33.23
  -1   1   5 1501.83   31.92
  -1   1   6  292.99   12.02
  -1   1   6  289.19   13.38
  -1   1   6  302.97   12.40
  -1   1   7  675.22   20.36
  -1   1   7  663.31   22.81
  -1   1   7  669.07   20.65
  -1   1   8  119.11    9.92
  -1   1   8  113.85    8.23
  -1   1   9  427.83   20.19
  -1   1   9  435.96   17.34
  -1   1  10  118.04   11.30
  -1   1  10  114.40    8.98
  -1   1  11  458.66   23.26
  -1   1  12   22.18    6.12
  -1   1  13 1333.08   44.60
  -1   1  14   14.78    5.63
  -1   1  14   21.99    4.41
  -1   1  15  423.72   23.64
  -1   1  15  411.74   17.42
  -1   1  16   13.57    4.41
  -1   1  17  207.41   13.00
  -1   1  18   62.13    7.51
  -1   1  19   75.82    7.67
  -1   1  20  154.11    9.82
  -1   1  21  182.11    9.13
  -1   1  22   98.53    5.24
  -1   2  -4 1990.12   30.33
  -1   2  -3  753.67   13.51
  -1   2  -2 1703.14   28.02
  -1   2  -1  483.89   10.92
  -1   2  -1  470.25   10.91
  -1   2   0   55.43    3.78
  -1   2   0   50.68    3.49
  -1   2   1  100.59    5.34
  -1   2   1   92.23    5.23
  -1   2   2 1340.08   28.06
  -1   2   2 1516.55   29.11
  -1   2   3  104.33    6.84
  -1   2   3  103.86    6.44
  -1   2   4   11.08    3.14
  -1   2   4   10.60    2.58
  -1   2   4   10.72    2.75
  -1   2   5  226.22   11.72
  -1   2   5  225.08   10.72
  -1   2   5  232.90   11.08
  -1   2   6  514.63   19.43
  -1   2   6  499.72   17.77
  -1   2   6  545.76   18.41
  -1   2   7   82.03    8.28
  -1   2   7   74.65    7.10
  -1   2   7   92.75    7.69
  -1   2   8  498.26   21.46
  -1   2   8  494.51   19.36
  -1   2   8  484.53   19.07
  -1   2   9   36.93    6.68
  -1   2   9   26.31    4.97
  -1   2   9   34.83    5.53
  -1   2  10 1226.98   39.47
  -1   2  11   65.24    9.00
  -1   2  12  413.37   23.16
  -1   2  13   67.66    9.96
  -1   2  14  395.62   23.69
  -1   2  14  434.58   17.12
  -1   2  14  402.60   14.26
  -1   2  15    5.49    3.24
  -1   2  15    4.27    2.79
  -1   2  16  190.26   12.03
  -1   2  16  182.64    9.71
  -1   2  17   21.66    5.16
  -1   2  17   19.69    3.43
  -1   2  18  437.10   18.68
  -1   2  19  343.31   15.69
  -1   2  20  114.32    8.20
  -1   2  21   57.51    5.15
  -1   2  22   79.61    4.58
  -1   3  -5 1449.00   24.00
  -1   3  -4   50.69    2.87
  -1   3  -3 1450.44   25.94
  -1   3  -2  370.41   10.24
  -1   3  -1  502.74   13.17
  -1   3   0  973.52   21.77
  -1   3   1  305.47   11.17
  -1   3   1  304.20   11.04
  -1   3   2  140.87    7.89
  -1   3   2  144.85    8.02
  -1   3   3 1092.23   27.23
  -1   3   3 1112.00   27.12
  -1   3   4    0.45    1.82
  -1   3   4    0.55    2.18
  -1   3   5  159.24   10.57
  -1   3   5  153.70    9.94
  -1   3   5  168.93   10.22
  -1   3   6   61.65    7.51
  -1   3   6   70.73    7.25
  -1   3   6   70.66    7.10
  -1   3   7  323.20   16.97
  -1   3   7  335.99   16.14
  -1   3   7  318.36   15.57
  -1   3   8  265.12   16.10
  -1   3   8  255.77   14.40
  -1   3   9  815.03   30.85
  -1   3   9  799.76   27.81
  -1   3  10  450.21   23.17
  -1   3  10  440.26   20.47
  -1   3  11  511.20   25.60
  -1   3  12   17.33    6.08
  -1   3  13   67.66   10.33
  -1   3  13   60.18    5.63
  -1   3  13   56.68    6.03
  -1   3  14   13.64    5.73
  -1   3  14   14.70    4.20
  -1   3  14   12.91    3.45
  -1   3  15  142.78   10.04
  -1   3  15  131.20    8.88
  -1   3  16   73.56    7.71
  -1   3  16   58.85    6.16
  -1   3  17  368.52   17.00
  -1   3  17  346.23   14.26
  -1   3  18  100.01    7.01
  -1   3  18  118.47    9.50
  -1   3  19  543.82   15.37
  -1   3  19  565.35   19.90
  -1   3  20  217.79   10.80
  -1   3  21  108.91    6.45
  -1   3  22   19.56    2.22
  -1   4  -5  291.14    8.37
  -1   4  -4 2161.55   37.87
  -1   4  -3  702.20   16.81
  -1   4  -2  274.40    9.95
  -1   4  -1   25.17    3.31
  -1   4   0 1020.33   24.81
  -1   4   1  531.20   17.16
  -1   4   2  592.88   19.09
  -1   4   3    4.90    2.66
  -1   4   4  570.21   20.68
  -1   4   5    6.05    3.35
  -1   4   6  397.66   18.39
  -1   4   7  132.94   11.49
  -1   4   7  127.31   10.64
  -1   4   8 1556.18   45.16
  -1   4   8 1579.45   43.19
  -1   4   9   12.18    4.43
  -1   4   9   15.19    4.61
  -1   4  10 1241.58   41.79
  -1   4  10 1202.28   38.19
  -1   4  11   59.75    9.64
  -1   4  11   51.33    7.59
  -1   4  12  440.48   24.75
  -1   4  13   78.31   10.74
  -1   4  13   82.06    7.08
  -1   4  13   82.01    7.06
  -1   4  14   27.18    4.58
  -1   4  14   34.83    4.97
  -1   4  15    6.50    4.04
  -1   4  15    6.82    3.36
  -1   4  16  115.28    9.32
  -1   4  16  111.10    8.39
  -1   4  17   92.70    8.37
  -1   4  17   80.51    7.04
  -1   4  18  604.62   18.85
  -1   4  18  664.01   21.58
  -1   4  19  258.34   10.23
  -1   4  19  258.35   12.30
  -1   4  20  177.78    9.01
  -1   4  20  179.60    6.56
  -1   4  21   34.20    3.30
  -1   5  -4 1296.90   27.44
  -1   5  -3  158.80    7.95
  -1   5  -2   68.68    5.53
  -1   5  -1  593.91   18.44
  -1   5   0   -0.24    2.08
  -1   5   1 1852.34   41.55
  -1   5   2    3.22    2.87
  -1   5   3  220.35   12.93
  -1   5   4    6.46    3.47
  -1   5   5  400.82   18.97
  -1   5   6   33.74    5.90
  -1   5   7  897.93   31.72
  -1   5   8  237.34   15.89
  -1   5   9 1024.61   35.65
  -1   5  10   21.08    5.24
  -1   5  11  249.30   17.40
  -1   5  12    8.46    4.07
  -1   5  12    0.68    2.53
  -1   5  12    5.71    3.13
  -1   5  13  128.63    8.54
  -1   5  13  118.39    8.84
  -1   5  14   48.43    5.74
  -1   5  14   33.33    5.11
  -1   5  15  190.93   11.09
  -1   5  15  160.17   10.58
  -1   5  16  156.45   10.17
  -1   5  16  132.42    9.60
  -1   5  17  420.38   16.63
  -1   5  17  418.24   16.35
  -1   5  18   40.02    5.22
  -1   5  18   30.17    4.15
  -1   5  19  120.86    7.43
  -1   5  19  112.55    6.53
  -1   5  20   37.35    2.97
  -1   5  20   44.19    3.98
  -1   6 -12  392.63   15.05
  -1   6 -11   32.98    4.54
  -1   6  -4  164.31    8.49
  -1   6  -3    3.02    1.89
  -1   6  -2  357.85   14.45
  -1   6  -1  244.87   12.57
  -1   6   0  304.57   14.55
  -1   6   1  134.46    9.94
  -1   6   2  695.83   25.09
  -1   6   3  360.95   18.10
  -1   6   4  117.62   10.56
  -1   6   5    6.02    3.51
  -1   6   6  585.64   25.84
  -1   6   7    1.54    3.16
  -1   6   8  423.61   22.71
  -1   6   9   17.56    5.22
  -1   6  10  253.88   17.89
  -1   6  11    6.42    2.60
  -1   6  11   -0.40    2.70
  -1   6  11    4.95    2.59
  -1   6  12  258.46   17.38
  -1   6  12  237.56   12.77
  -1   6  12  232.92   11.86
  -1   6  13   48.90    5.17
  -1   6  13   53.27    6.50
  -1   6  14  365.05   16.73
  -1   6  14  379.09   14.98
  -1   6  15  147.57    9.33
  -1   6  15  154.98   10.65
  -1   6  16  542.17   19.87
  -1   6  16  511.58   17.72
  -1   6  17   77.07    6.29
  -1   6  17   69.48    6.81
  -1   6  18   13.46    3.23
  -1   6  18   15.42    3.38
  -1   6  19   -1.22    1.89
  -1   6  19    1.48    1.61
  -1   6  20    9.26    1.42
  -1   6  20   15.88    1.83
  -1   7 -14  136.95    8.99
  -1   7 -13  251.61   13.02
  -1   7 -12    9.13    3.46
  -1   7 -11  520.29   19.62
  -1   7 -10  186.75   11.22
  -1   7  -9  837.94   24.82
  -1   7  -3  489.62   17.85
  -1   7  -2    7.59    2.61
  -1   7  -1  525.92   20.27
  -1   7   0    0.54    2.63
  -1   7   1  968.14   31.29
  -1   7   2   71.47    8.46
  -1   7   3  326.50   18.26
  -1   7   4   62.32    8.27
  -1   7   5 1020.12   36.03
  -1   7   6   22.42    5.91
  -1   7   7  574.56   27.47
  -1   7   8   18.18    5.77
  -1   7   9  188.85   15.82
  -1   7   9  164.85    9.97
  -1   7   9  182.83   11.00
  -1   7   9  180.28   10.31
  -1   7  10    0.25    3.30
  -1   7  10   -1.23    2.39
  -1   7  10   -0.77    2.57
  -1   7  10   -2.79    3.35
  -1   7  11   48.06    5.89
  -1   7  11   40.20    5.74
  -1   7  11   48.61    6.29
  -1   7  12   11.19    3.37
  -1   7  12   10.77    3.84
  -1   7  12   11.49    3.89
  -1   7  13  685.35   23.79
  -1   7  13  658.32   22.40
  -1   7  14   34.43    5.47
  -1   7  15  497.18   19.42
  -1   7  16   41.97    5.64
  -1   7  17  172.45    9.75
  -1   7  18   35.98    4.25
  -1   7  19    1.87    1.40
  -1   8 -15   18.02    3.37
  -1   8 -15   20.36    3.17
  -1   8 -14   67.97    6.67
  -1   8 -14   67.90    6.10
  -1   8 -13   81.55    7.71
  -1   8 -12  310.81   15.34
  -1   8 -11  229.50   13.45
  -1   8 -10  540.42   21.26
  -1   8  -9  425.16   18.47
  -1   8  -8  372.09   17.06
  -1   8  -7  158.35   10.66
  -1   8  -2  402.89   17.78
  -1   8  -1   16.22    4.26
  -1   8   0  542.85   22.95
  -1   8   1  587.73   24.66
  -1   8   2  508.85   23.59
  -1   8   3  113.65   11.47
  -1   8   4  833.78   32.50
  -1   8   5  162.43   14.17
  -1   8   6 1470.34   47.05
  -1   8   7  113.87   12.39
  -1   8   7   94.18    7.14
  -1   8   7  119.20    9.75
  -1   8   7   99.46    8.45
  -1   8   8  183.97   15.87
  -1   8   8  181.42   10.51
  -1   8   8  174.56   11.94
  -1   8   8  178.50   11.43
  -1   8   9   16.86    4.68
  -1   8   9    8.70    3.78
  -1   8   9   14.13    3.71
  -1   8  10  103.85    8.68
  -1   8  10  115.00    9.94
  -1   8  10   96.41    8.70
  -1   8  11    3.54    3.36
  -1   8  11    2.73    2.74
  -1   8  11    0.27    3.35
  -1   8  12   82.71    8.13
  -1   8  12   84.62    7.93
  -1   8  13    8.63    3.17
  -1   8  13   12.65    3.92
  -1   8  14  760.41   24.95
  -1   8  15   36.12    5.32
  -1   8  16  176.28   10.19
  -1   8  17    3.62    2.19
  -1   8  18  105.22    5.90
  -1   8  19   11.60    1.70
  -1   9 -15  181.15    8.18
  -1   9 -14   14.90    3.61
  -1   9 -14    6.53    2.44
  -1   9 -13  110.33    8.86
  -1   9 -12  115.21    9.61
  -1   9 -11  119.63   10.21
  -1   9 -10  285.69   15.94
  -1   9  -9  215.71   13.80
  -1   9  -8  170.47   12.08
  -1   9  -7  218.54   13.44
  -1   9  -6   50.73    6.62
  -1   9  -5  322.54   15.78
  -1   9  -4   18.24    3.87
  -1   9  -1  323.66   16.82
  -1   9   0    5.13    3.58
  -1   9   1   52.10    7.87
  -1   9   2   60.32    8.67
  -1   9   3  439.04   23.31
  -1   9   3  443.22   17.65
  -1   9   4    4.58    3.90
  -1   9   4    0.26    2.89
  -1   9   5  446.29   24.55
  -1   9   5  447.39   15.51
  -1   9   5  498.19   19.80
  -1   9   6   72.26    9.77
  -1   9   6   61.66    5.82
  -1   9   6   64.90    7.51
  -1   9   7  510.10   18.38
  -1   9   7  538.25   21.38
  -1   9   8    0.52    3.02
  -1   9   8    4.24    3.36
  -1   9   9  192.92   11.57
  -1   9   9  206.17   13.11
  -1   9  10    2.82    3.43
  -1   9  10    7.88    3.43
  -1   9  11  317.62   15.43
  -1   9  11  311.15   15.58
  -1   9  12    0.61    2.77
  -1   9  12    1.48    2.90
  -1   9  13  419.20   17.46
  -1   9  13  429.27   16.50
  -1   9  14    3.37    2.51
  -1   9  14   -1.01    2.64
  -1   9  15   67.74    6.31
  -1   9  16    3.11    2.40
  -1   9  17   56.26    4.44
  -1   9  18    1.68    1.26
  -1  10 -15    4.08    1.69
  -1  10 -14  203.67    9.95
  -1  10 -14  202.33    9.00
  -1  10 -13  120.43    8.77
  -1  10 -13  130.29    8.22
  -1  10 -12  174.00   11.39
  -1  10 -11   93.07    8.95
  -1  10 -10   56.76    7.56
  -1  10  -9   84.83    8.98
  -1  10  -8  126.46   10.86
  -1  10  -7   37.27    6.43
  -1  10  -7   45.30    5.17
  -1  10  -6  228.13   14.25
  -1  10  -5  113.05    9.74
  -1  10  -4  984.19   30.35
  -1  10  -3  113.11    9.42
  -1  10  -2  365.36   16.22
  -1  10  -1  188.69   10.87
  -1  10  -1  196.61   10.41
  -1  10   0  168.62    9.63
  -1  10   0  182.29   10.58
  -1  10   1   43.47    6.79
  -1  10   1   44.90    5.83
  -1  10   2  169.14   13.58
  -1  10   2  163.15   11.09
  -1  10   3    3.31    3.59
  -1  10   4  345.20   16.94
  -1  10   5   27.04    5.30
  -1  10   5   22.84    3.73
  -1  10   6  260.82   12.39
  -1  10   6  259.55   15.15
  -1  10   7    1.91    3.41
  -1  10   7    5.28    3.06
  -1  10   7   10.03    3.34
  -1  10   8  196.48   11.17
  -1  10   8  198.63   13.20
  -1  10   9    3.73    3.27
  -1  10   9    4.33    3.23
  -1  10  10  467.46   18.07
  -1  10  10  415.16   18.84
  -1  10  11   16.10    4.45
  -1  10  11   18.61    4.20
  -1  10  12  673.34   21.84
  -1  10  12  641.01   21.49
  -1  10  13    1.27    2.67
  -1  10  13    0.19    2.48
  -1  10  14   93.42    7.06
  -1  10  14   87.28    5.77
  -1  10  15    2.53    2.01
  -1  10  16   11.91    2.37
  -1  10  17   -0.62    1.08
  -1  11 -14  176.41    7.09
  -1  11 -13  149.97    8.65
  -1  11 -13  149.16    7.71
  -1  11 -12  124.88    8.95
  -1  11 -11   37.12    5.58
  -1  11 -10   70.84    7.93
  -1  11  -9   -0.14    3.63
  -1  11  -8   97.18    9.76
  -1  11  -7  294.42   16.42
  -1  11  -7  284.12   12.83
  -1  11  -6    7.12    3.95
  -1  11  -6   13.42    3.65
  -1  11  -5  172.14   12.41
  -1  11  -4   57.69    7.44
  -1  11  -3  615.07   22.92
  -1  11  -2   -0.95    3.19
  -1  11  -1   84.78    7.66
  -1  11  -1   61.23    6.04
  -1  11   0  449.02   18.09
  -1  11   1  231.48   13.21
  -1  11   2   38.37    6.29
  -1  11   3  381.67   18.18
  -1  11   4   -1.74    3.80
  -1  11   5   91.66    9.36
  -1  11   6   31.84    5.14
  -1  11   6   32.45    5.96
  -1  11   6   30.60    4.34
  -1  11   7  191.28   10.65
  -1  11   7  190.54   10.37
  -1  11   7  170.98   12.38
  -1  11   8    1.62    3.45
  -1  11   8    0.14    2.35
  -1  11   9  554.53   18.53
  -1  11   9  533.83   21.58
  -1  11  10   13.30    4.37
  -1  11  10   13.07    3.36
  -1  11  11  736.06   21.28
  -1  11  11  716.11   22.98
  -1  11  12    2.58    2.64
  -1  11  12    7.99    2.94
  -1  11  13  316.13   11.82
  -1  11  13  319.58   11.64
  -1  11  14   -1.99    1.85
  -1  11  15    5.53    1.57
  -1  12 -13  175.77    6.64
  -1  12 -12   40.94    3.90
  -1  12 -11   44.36    5.18
  -1  12 -11   40.03    4.40
  -1  12 -10   42.31    5.66
  -1  12  -9   14.15    4.08
  -1  12  -8  134.33   10.49
  -1  12  -7   61.18    7.37
  -1  12  -7   57.67    5.34
  -1  12  -6  283.54   15.43
  -1  12  -6  303.60   13.21
  -1  12  -5   26.15    5.19
  -1  12  -5   31.38    4.78
  -1  12  -4   59.68    7.15
  -1  12  -4   75.38    7.34
  -1  12  -3  117.18    9.45
  -1  12  -3  121.12    9.67
  -1  12  -2   45.64    6.16
  -1  12  -1  141.28    9.42
  -1  12  -1  150.30    9.07
  -1  12   0  309.76   14.38
  -1  12   1   28.74    5.02
  -1  12   2  536.15   20.65
  -1  12   3    0.52    3.04
  -1  12   3    4.02    3.35
  -1  12   4  201.76   12.18
  -1  12   4  200.74   12.89
  -1  12   5   21.18    4.64
  -1  12   5   15.38    3.86
  -1  12   6   67.12    6.42
  -1  12   6   64.64    7.51
  -1  12   7    8.59    2.59
  -1  12   7    5.16    3.26
  -1  12   8  134.21    7.53
  -1  12   8  133.80   10.19
  -1  12   9  104.49    6.60
  -1  12   9  106.45    8.62
  -1  12  10  291.53   10.90
  -1  12  10  287.59   13.27
  -1  12  11   11.62    3.19
  -1  12  11   15.56    2.83
  -1  12  12  176.87    7.27
  -1  12  12  169.85    8.06
  -1  12  13   10.30    1.92
  -1  13 -11   35.74    3.01
  -1  13 -10   58.24    4.50
  -1  13  -9  290.84   12.34
  -1  13  -8   43.44    5.35
  -1  13  -7  233.22   12.07
  -1  13  -7  242.12    8.83
  -1  13  -6   28.26    4.79
  -1  13  -6   24.75    3.51
  -1  13  -5   57.51    6.44
  -1  13  -5   55.92    5.42
  -1  13  -4  126.62    9.00
  -1  13  -4  134.88    8.83
  -1  13  -3    7.49    2.91
  -1  13  -3    4.78    2.98
  -1  13  -2   87.05    6.89
  -1  13  -2   95.32    8.10
  -1  13  -1   36.98    5.71
  -1  13   0   21.33    3.81
  -1  13   0   29.81    5.21
  -1  13   1  404.64   17.52
  -1  13   1  396.46   15.41
  -1  13   2    0.96    2.46
  -1  13   2   -0.57    2.81
  -1  13   3  227.71   12.31
  -1  13   3  227.16   12.10
  -1  13   4    2.42    2.87
  -1  13   4    0.76    3.01
  -1  13   5  155.39    9.02
  -1  13   5  156.61   10.25
  -1  13   6    2.17    3.21
  -1  13   6    0.09    1.97
  -1  13   7  127.76    6.61
  -1  13   7  146.33    9.55
  -1  13   8    2.79    2.82
  -1  13   9  240.73   10.96
  -1  13  10    1.66    2.06
  -1  13  11  147.36    6.63
  -1  14  -9  110.25    4.57
  -1  14  -8  288.96    8.86
  -1  14  -7  105.16    5.49
  -1  14  -6   89.28    4.15
  -1  14  -6   84.98    5.16
  -1  14  -5   46.42    3.93
  -1  14  -4   23.10    3.33
  -1  14  -3  150.81    8.19
  -1  14  -2  108.18    7.30
  -1  14  -1    7.74    2.94
  -1  14   0  142.09    8.70
  -1  14   1   15.61    2.65
  -1  14   1   16.36    3.48
  -1  14   2  309.52   12.53
  -1  14   2  295.01   11.17
  -1  14   3    1.03    2.27
  -1  14   3    2.39    2.22
  -1  14   4   72.90    5.41
  -1  14   4   75.61    5.73
  -1  14   5   32.73    3.40
  -1  14   5   37.70    4.29
  -1  14   6  137.18    5.74
  -1  14   6  171.28    8.27
  -1  14   7   13.04    2.68
  -1  14   8  195.92    7.91
  -1  14   9   13.93    2.23
  -1  15  -3   45.14    2.95
  -1  15  -2   66.47    3.94
  -1  15  -1  204.03    7.47
  -1  15   0   59.29    4.00
  -1  15   1  113.73    5.50
  -1  15   2    2.69    1.47
  -1  15   3   42.71    3.03
   0 -10   1   99.88   10.02
   0 -10   2  982.13   34.35
   0 -10   3  204.85   15.58
   0 -10   4  442.50   23.49
   0 -10  13   55.76    4.84
   0 -10  14   28.15    3.43
   0 -10  15   55.47    4.10
   0 -10  16  172.59    5.94
   0  -9   0   37.90    6.48
   0  -9   1  300.54   17.71
   0  -9   2    7.11    4.13
   0  -9   3  460.64   23.68
   0  -9   4   51.33    8.21
   0  -9   5  920.59   36.24
   0  -9   6   37.35    8.00
   0  -9   7  542.87   28.16
   0  -9  11   71.80    6.46
   0  -9  12    4.92    2.94
   0  -9  13  113.85    8.03
   0  -9  14   10.36    3.19
   0  -9  15  190.88    9.69
   0  -9  16   92.20    6.21
   0  -9  17  294.56   10.03
   0  -9  18  106.19    4.50
   0  -8  -2  951.31   27.81
   0  -8  -1  334.13   16.57
   0  -8   0  380.28   18.29
   0  -8   1   81.90    8.89
   0  -8   2   15.28    4.87
   0  -8   3   10.10    4.36
   0  -8   4  117.31   11.73
   0  -8   5   33.66    7.07
   0  -8   6 1071.87   39.07
   0  -8   7  157.36   14.44
   0  -8   8  451.12   25.32
   0  -8   9  344.09   12.99
   0  -8   9  344.67   22.16
   0  -8  10  270.18   12.05
   0  -8  11  104.24    7.83
   0  -8  12  113.49    8.68
   0  -8  13   22.62    4.39
   0  -8  14  271.74   13.49
   0  -8  15   71.72    6.94
   0  -8  16  262.81   12.35
   0  -8  17   87.75    6.45
   0  -8  18   75.45    5.32
   0  -8  19  144.80    5.99
   0  -7  -3 1499.72   34.33
   0  -7  -2   15.68    4.19
   0  -7  -1 2420.95   51.54
   0  -7   0  231.30   13.24
   0  -7   1  745.65   25.90
   0  -7   2   32.37    5.77
   0  -7   3   42.43    6.76
   0  -7   4  290.82   17.45
   0  -7   5  530.79   24.67
   0  -7   6   86.36   10.07
   0  -7   7 1042.03   37.59
   0  -7   8  438.82   23.77
   0  -7   9  545.88   26.96
   0  -7  10   92.13    6.97
   0  -7  10   89.27   11.12
   0  -7  11  289.76   13.22
   0  -7  11  287.21   19.21
   0  -7  12   24.03    4.20
   0  -7  13  118.98    9.11
   0  -7  14   51.37    6.26
   0  -7  15  294.16   14.74
   0  -7  16   97.67    8.28
   0  -7  17   14.12    3.78
   0  -7  18   99.56    7.04
   0  -7  19    3.22    2.09
   0  -7  20  108.40    5.15
   0  -6  -3   28.05    3.83
   0  -6  -2  885.16   23.67
   0  -6  -1   79.28    6.76
   0  -6   0  711.79   22.66
   0  -6   1    6.54    3.38
   0  -6   2   30.41    5.43
   0  -6   3    1.85    3.29
   0  -6   4  336.03   17.47
   0  -6   5  221.67   14.70
   0  -6   6  371.98   19.73
   0  -6   7  144.13   12.49
   0  -6   8 1611.53   47.22
   0  -6   9  288.73   18.35
   0  -6  10  515.13   25.47
   0  -6  11   30.42    4.28
   0  -6  11   27.68    6.94
   0  -6  12  526.23   18.90
   0  -6  12  461.02   23.67
   0  -6  13  302.41   14.44
   0  -6  14  262.50   14.10
   0  -6  15  137.10   10.19
   0  -6  16   66.51    7.30
   0  -6  17  192.93   11.61
   0  -6  18   29.97    4.77
   0  -6  19   19.61    3.66
   0  -6  20   59.77    4.66
   0  -6  21   81.73    4.02
   0  -5  -4    3.89    1.78
   0  -5  -3  597.15   16.10
   0  -5  -2   30.16    3.60
   0  -5  -1    4.02    2.23
   0  -5   0   34.24    4.59
   0  -5   1  968.79   26.16
   0  -5   2  197.55   11.26
   0  -5   3  923.63   27.24
   0  -5   4   53.42    6.65
   0  -5   5 1704.82   43.21
   0  -5   6  313.90   16.70
   0  -5   7   19.82    4.87
   0  -5   8   38.37    6.84
   0  -5   9  202.10   14.42
   0  -5  10   -1.45    3.59
   0  -5  11  417.16   21.85
   0  -5  12   86.37    7.21
   0  -5  12   89.21   10.04
   0  -5  13  967.63   27.65
   0  -5  14  130.00    9.68
   0  -5  15  279.86   14.57
   0  -5  16  212.72   12.84
   0  -5  17   16.58    4.44
   0  -5  18   38.65    5.55
   0  -5  19   50.34    5.72
   0  -5  20   81.78    6.02
   0  -5  21   81.26    4.77
   0  -4  -4 1508.36   26.70
   0  -4  -3    1.58    1.40
   0  -4  -2  259.82    9.17
   0  -4  -1   92.58    5.77
   0  -4   0   58.28    4.80
   0  -4   1  472.89   15.26
   0  -4   2 2174.24   43.67
   0  -4   3  117.70    8.10
   0  -4   4 5476.63   95.36
   0  -4   5  426.84   17.35
   0  -4   6  500.05   19.69
   0  -4   7  337.88   16.49
   0  -4   8    2.21    3.07
   0  -4   9   29.72    5.56
   0  -4  10   86.70    8.99
   0  -4  11    3.78    3.72
   0  -4  12  380.07   19.03
   0  -4  13  401.01   23.51
   0  -4  13  425.05   16.38
   0  -4  14  403.36   23.04
   0  -4  14  357.92   15.65
   0  -4  15  288.94   14.36
   0  -4  16   40.19    5.95
   0  -4  17  224.61   12.85
   0  -4  18   20.09    4.82
   0  -4  19  117.02    8.42
   0  -4  20  278.13   11.76
   0  -4  21  138.55    6.80
   0  -3  -3  231.51    6.63
   0  -3  -2   44.24    3.18
   0  -3  -1  132.87    5.84
   0  -3   0 1073.12   22.29
   0  -3   1 2072.70   38.17
   0  -3   2  157.92    7.89
   0  -3   3 3429.57   60.58
   0  -3   4    8.05    2.61
   0  -3   5 2624.13   40.13
   0  -3   5 2690.14   51.81
   0  -3   6  468.86   17.25
   0  -3   7  212.09   11.78
   0  -3   8    1.84    2.97
   0  -3   9  929.00   28.41
   0  -3  10   96.07    8.68
   0  -3  11  418.68   18.82
   0  -3  12   36.35    7.20
   0  -3  13  340.89   21.06
   0  -3  14  452.12   25.30
   0  -3  14  508.25   18.42
   0  -3  15   12.92    3.43
   0  -3  15    5.99    2.98
   0  -3  16  177.93   10.26
   0  -3  16  200.47   11.94
   0  -3  17  506.91   18.12
   0  -3  17  541.15   20.29
   0  -3  18  117.48    9.01
   0  -3  18  114.13    8.12
   0  -3  19  229.27   11.93
   0  -3  19  208.42   10.00
   0  -3  20   51.40    5.22
   0  -3  21  280.33   10.19
   0  -3  22   49.25    2.94
   0  -2  -2    9.34    1.42
   0  -2  -1   41.36    2.54
   0  -2   0  400.39    9.68
   0  -2   1  164.83    6.15
   0  -2   2 1588.43   29.47
   0  -2   3  176.90    7.61
   0  -2   4 2476.41   37.77
   0  -2   4 2434.71   44.86
   0  -2   5  290.78    6.65
   0  -2   5  295.50   11.26
   0  -2   6 1546.51   25.45
   0  -2   6 1459.07   32.73
   0  -2   7  194.50    5.84
   0  -2   7  206.22   10.26
   0  -2   8  188.47   10.24
   0  -2   9   36.35    4.91
   0  -2  10  842.13   25.30
   0  -2  11  321.80   19.11
   0  -2  11  341.52   15.01
   0  -2  12  100.10   11.19
   0  -2  13   13.22    5.45
   0  -2  14   34.05    7.60
   0  -2  14   41.36    5.04
   0  -2  14   27.39    4.13
   0  -2  15   31.90    6.91
   0  -2  15   34.26    5.14
   0  -2  15   26.89    4.42
   0  -2  16  190.76   11.07
   0  -2  16  163.65   10.64
   0  -2  17   72.59    7.04
   0  -2  17   88.02    7.90
   0  -2  18  394.30   16.37
   0  -2  18  377.72   15.85
   0  -2  19   64.40    6.28
   0  -2  19   75.72    6.70
   0  -2  20  191.50    9.55
   0  -2  20  191.51    9.62
   0  -2  21   97.74    5.83
   0  -2  21   94.56    5.46
   0  -2  22   27.69    2.21
   0  -1  -1 2783.66   41.16
   0  -1   0   38.01    1.81
   0  -1   1 4024.99   60.74
   0  -1   2    1.42    0.92
   0  -1   3  443.92    8.40
   0  -1   3  447.86   10.87
   0  -1   4 1087.52   18.79
   0  -1   4 1110.91   21.86
   0  -1   5    4.25    1.24
   0  -1   5    6.63    2.17
   0  -1   6   16.90    1.98
   0  -1   6   22.29    2.92
   0  -1   7  184.20    7.02
   0  -1   7  187.53    8.38
   0  -1   8   13.98    2.33
   0  -1   8   16.02    2.88
   0  -1   9 1238.14   36.03
   0  -1   9 1221.31   28.39
   0  -1  10  275.45   16.66
   0  -1  10  280.58   11.73
   0  -1  11  633.01   27.11
   0  -1  12  758.37   31.28
   0  -1  13  200.15   15.86
   0  -1  14   57.77    5.76
   0  -1  14   54.89    5.32
   0  -1  15  178.62   11.04
   0  -1  15  188.89   10.45
   0  -1  16   15.59    4.86
   0  -1  16   11.60    3.47
   0  -1  17  177.05   11.46
   0  -1  17  206.02   11.28
   0  -1  18   23.57    5.06
   0  -1  18   13.42    3.75
   0  -1  19  198.68   11.61
   0  -1  19  203.46   10.59
   0  -1  20   65.18    6.18
   0  -1  20   65.94    5.53
   0  -1  21   27.28    3.68
   0  -1  21   31.14    3.33
   0  -1  22  114.86    5.22
   0   0   1   65.53    1.79
   0   0   1   64.10    1.77
   0   0   2 1933.26   30.37
   0   0   2 1969.69   29.85
   0   0   2 1977.80   30.31
   0   0   3   10.51    1.35
   0   0   3   10.94    1.37
   0   0   3    9.82    1.21
   0   0   4   68.51    3.67
   0   0   4   68.82    3.30
   0   0   4   69.56    3.64
   0   0   5    0.91    1.44
   0   0   5    2.44    1.32
   0   0   5    3.94    1.54
   0   0   6  448.53   16.03
   0   0   6  446.53   12.34
   0   0   6  455.33   11.40
   0   0   7  141.08    9.54
   0   0   7  130.72    6.67
   0   0   7  133.97    5.94
   0   0   8  943.81   28.90
   0   0   8  942.80   22.57
   0   0   8  953.27   20.56
   0   0   9   80.90    8.81
   0   0   9   83.83    5.01
   0   0  10 1762.14   47.17
   0   0  11  168.64   13.74
   0   0  12  236.22   16.94
   0   0  13  399.72   22.71
   0   0  14  241.44   18.18
   0   0  14  262.12   12.46
   0   0  15   28.75    7.02
   0   0  15   32.78    5.54
   0   0  15   33.51    4.39
   0   0  16  413.57   15.55
   0   0  16  404.08   17.41
   0   0  17   27.13    5.49
   0   0  17   20.82    3.94
   0   0  18  268.14   12.33
   0   0  18  276.49   14.53
   0   0  19  114.72    9.13
   0   0  19  100.12    7.03
   0   0  20   41.11    5.71
   0   0  20   48.71    4.42
   0   0  21   92.13    6.68
   0   0  22   32.20    3.35
   0   1   1 2808.91   41.63
   0   1   1 2857.89   43.58
   0   1   2    3.61    1.10
   0   1   3  214.52    7.24
   0   1   3  214.52    6.93
   0   1   4  201.56    7.68
   0   1   4  205.50    7.38
   0   1   4  201.47    4.07
   0   1   5  260.35    9.02
   0   1   5  272.04    8.83
   0   1   5  280.95    4.60
   0   1   6    6.31    2.22
   0   1   6    8.00    2.88
   0   1   6    8.30    2.18
   0   1   6    7.64    1.03
   0   1   7 1400.41   35.24
   0   1   7 1330.26   30.26
   0   1   7 1389.06   22.83
   0   1   7 1429.10   30.21
   0   1   8   60.70    7.21
   0   1   8   75.46    5.90
   0   1   9 1461.04   40.61
   0   1  10   28.10    6.07
   0   1  11  221.02   15.75
   0   1  12   69.76    9.60
   0   1  13  385.77   22.61
   0   1  14   69.88   10.44
   0   1  14   54.71    6.17
   0   1  15  379.33   23.37
   0   1  15  336.70   12.77
   0   1  15  381.42   13.26
   0   1  15  386.96   16.53
   0   1  16  149.43    8.32
   0   1  16  151.12   10.78
   0   1  17  333.06   12.92
   0   1  17  326.03   16.24
   0   1  18   33.44    5.98
   0   1  19  119.08    9.53
   0   1  20  129.61    9.28
   0   1  21   73.85    6.28
   0   1  22   12.84    2.53
   0   2   0  433.55   10.59
   0   2   1   48.00    1.86
   0   2   1   47.76    3.35
   0   2   2    6.30    1.90
   0   2   2   10.75    1.23
   0   2   3  338.08   10.74
   0   2   4 2074.56   39.63
   0   2   4 2061.28   38.84
   0   2   5  249.57   10.61
   0   2   5  266.64   10.49
   0   2   6 1352.47   33.92
   0   2   6 1360.52   30.62
   0   2   7  150.77   10.61
   0   2   7  142.22    8.56
   0   2   8  682.08   25.08
   0   2   8  676.68   21.04
   0   2   9   28.99    6.24
   0   2   9   23.79    4.14
   0   2  10   97.80   10.45
   0   2  10   90.94    7.59
   0   2  11   -0.51    3.03
   0   2  12  557.96   27.23
   0   2  13   20.87    5.95
   0   2  14  420.55   24.56
   0   2  14  423.15   16.54
   0   2  14  379.32   14.02
   0   2  15   58.53    9.51
   0   2  15   63.70    7.12
   0   2  15   58.85    5.85
   0   2  16  352.11   16.54
   0   2  16  345.02   14.14
   0   2  17  137.16    8.59
   0   2  17  143.10   10.82
   0   2  18   36.55    6.36
   0   2  18   30.37    4.11
   0   2  19   80.06    8.23
   0   2  20   97.01    8.02
   0   2  21   68.64    6.00
   0   2  22   88.26    5.47
   0   3   0 1171.52   24.39
   0   3   1  143.27    7.09
   0   3   1  143.52    4.00
   0   3   2   37.59    3.95
   0   3   2   43.15    2.02
   0   3   3  227.33    9.94
   0   3   4    4.30    2.37
   0   3   4    2.13    2.21
   0   3   5 3840.93   69.32
   0   3   5 3811.58   71.47
   0   3   6  351.16   14.49
   0   3   6  354.23   16.12
   0   3   7 1339.42   33.86
   0   3   7 1334.01   37.17
   0   3   8  323.57   14.91
   0   3   8  300.23   16.85
   0   3   9  598.99   21.96
   0   3   9  628.43   26.33
   0   3  10  188.64   11.98
   0   3  10  181.31   14.51
   0   3  11    4.25    2.43
   0   3  11   13.92    5.69
   0   3  12    2.09    4.30
   0   3  13  368.95   22.55
   0   3  14   45.22    8.59
   0   3  14   57.62    6.48
   0   3  14   56.94    5.62
   0   3  15  348.83   15.67
   0   3  15  310.25   13.98
   0   3  16  103.82    9.15
   0   3  16   99.51    7.93
   0   3  17  265.71   14.42
   0   3  17  212.73   11.40
   0   3  18  242.61   13.84
   0   3  18  240.40   11.47
   0   3  19  163.38   11.02
   0   3  19  169.59    8.71
   0   3  20  192.08   10.71
   0   3  20  175.82    7.44
   0   3  21  266.51   11.23
   0   3  22   61.79    4.37
   0   4  -1  539.04   15.88
   0   4   0   65.57    5.53
   0   4   0   75.40    3.51
   0   4   1   86.37    6.44
   0   4   1   93.29    3.38
   0   4   2  274.43   11.92
   0   4   2  259.94    5.32
   0   4   3    3.75    2.78
   0   4   4 1657.05   38.09
   0   4   5  248.84   12.95
   0   4   5  256.44   13.97
   0   4   6 2548.88   53.95
   0   4   6 2450.83   55.90
   0   4   7   26.34    5.10
   0   4   7   30.61    6.02
   0   4   8 1608.71   42.00
   0   4   8 1674.92   45.90
   0   4   9   28.66    5.32
   0   4   9   33.43    6.64
   0   4  10  417.02   19.77
   0   4  10  419.80   22.87
   0   4  11   60.68    7.70
   0   4  11   45.73    8.47
   0   4  12   77.20    8.71
   0   4  12   84.79   10.84
   0   4  13    5.64    5.37
   0   4  13   13.67    3.87
   0   4  13    9.10    3.35
   0   4  14  453.09   25.54
   0   4  14  437.98   17.12
   0   4  14  414.19   16.69
   0   4  15  117.52    9.08
   0   4  15  126.30    9.05
   0   4  16  156.90   10.86
   0   4  16  174.85   10.67
   0   4  17  123.60    9.62
   0   4  17   90.31    7.75
   0   4  18  340.62   15.85
   0   4  18  311.06   13.65
   0   4  19   68.54    7.11
   0   4  19   61.59    5.38
   0   4  20  298.32   12.79
   0   4  20  289.54   10.26
   0   4  21   96.92    6.12
   0   4  22   98.84    4.76
   0   5  -4   59.78    5.08
   0   5  -3  990.41   24.46
   0   5  -2  219.94   10.40
   0   5  -1 1046.63   26.54
   0   5   0   35.74    2.68
   0   5   0   37.89    4.81
   0   5   1    7.17    1.14
   0   5   1    9.75    3.52
   0   5   2   26.51    4.54
   0   5   3  614.18   21.48
   0   5   4    5.30    3.21
   0   5   5  775.22   26.42
   0   5   6    2.02    2.96
   0   5   7  619.75   24.52
   0   5   8   31.46    5.83
   0   5   9  141.22   13.15
   0   5   9  139.47   11.83
   0   5  10   47.17    8.25
   0   5  10   44.64    6.89
   0   5  11  622.22   29.46
   0   5  11  597.40   25.93
   0   5  12   49.53    8.71
   0   5  12   39.87    6.65
   0   5  13  216.09   17.62
   0   5  13  200.65   14.00
   0   5  13  198.34   10.49
   0   5  13  196.67   11.36
   0   5  14    1.72    3.35
   0   5  14   -0.68    2.56
   0   5  15   84.21    7.94
   0   5  15   69.51    7.13
   0   5  16  110.24    8.92
   0   5  16  121.52    9.17
   0   5  17  257.80   13.40
   0   5  17  231.87   12.46
   0   5  18   15.98    4.25
   0   5  18   20.20    3.92
   0   5  19  237.98   10.60
   0   5  19  248.95   11.67
   0   5  20   80.82    5.14
   0   5  20   58.87    5.40
   0   5  21  104.76    5.49
   0   5  21  100.02    4.02
   0   6  -5  261.35   11.27
   0   6  -4  345.83   13.77
   0   6  -3    0.86    2.25
   0   6  -2   23.94    4.19
   0   6  -1    6.48    1.93
   0   6  -1   -0.06    2.69
   0   6   0  749.49   24.02
   0   6   1   93.19    8.39
   0   6   2  922.18   28.81
   0   6   3   16.01    4.35
   0   6   4 2143.34   51.95
   0   6   5   37.98    6.42
   0   6   6   93.58    9.73
   0   6   7   74.25    9.01
   0   6   8  439.68   22.24
   0   6   9    5.05    3.69
   0   6  10  418.54   22.27
   0   6  11  142.38   12.94
   0   6  11  146.11    9.31
   0   6  12  410.87   21.53
   0   6  12  429.49   17.27
   0   6  12  426.73   14.52
   0   6  12  425.15   16.53
   0   6  13  189.05   10.02
   0   6  13  169.20   10.78
   0   6  13  185.94   10.91
   0   6  14  180.91   10.40
   0   6  14  166.24   10.99
   0   6  14  162.05    9.98
   0   6  15  153.37   10.58
   0   6  15  137.17    9.52
   0   6  16  187.43   10.78
   0   6  16  182.57   11.51
   0   6  17   31.07    4.86
   0   6  17   31.31    4.86
   0   6  18  209.33   10.71
   0   6  18  190.80   10.04
   0   6  19   63.76    5.32
   0   6  19   47.40    4.60
   0   6  20  179.93    7.37
   0   6  20  177.97    7.38
   0   7 -13  113.11    8.17
   0   7 -12   33.57    4.78
   0   7 -11  282.85   13.23
   0   7 -10   88.12    7.30
   0   7  -4  312.64   13.92
   0   7  -3   51.53    5.75
   0   7  -2   30.76    4.76
   0   7  -1  764.85   25.55
   0   7   0  248.11   14.16
   0   7   1 2525.81   57.36
   0   7   2   14.95    4.46
   0   7   3 1548.24   43.33
   0   7   4    0.14    2.91
   0   7   5   46.62    7.25
   0   7   6   37.32    6.71
   0   7   7   66.81    8.91
   0   7   8   62.34    8.78
   0   7   9  170.77   14.57
   0   7  10    3.25    3.35
   0   7  10    3.95    2.68
   0   7  10    3.67    2.35
   0   7  11  546.51   26.27
   0   7  11  525.69   19.30
   0   7  11  561.57   20.78
   0   7  11  509.57   17.61
   0   7  12   45.42    6.16
   0   7  12   48.16    6.06
   0   7  13  287.23   14.67
   0   7  13  281.52   14.57
   0   7  14   40.66    6.07
   0   7  14   43.58    5.84
   0   7  15  594.41   18.79
   0   7  15  619.19   22.23
   0   7  15  572.34   19.76
   0   7  16   77.02    6.51
   0   7  16   96.01    8.45
   0   7  17  446.99   17.09
   0   7  17  407.27   14.44
   0   7  18    9.25    2.41
   0   7  18    9.53    3.26
   0   7  19   49.59    4.40
   0   7  19   39.30    3.15
   0   7  20   41.63    3.14
   0   8 -14  260.40   12.38
   0   8 -13   28.86    4.97
   0   8 -12  105.60    8.73
   0   8 -11  114.78    9.25
   0   8 -10  288.34   14.81
   0   8  -9  333.47   15.73
   0   8  -8  458.46   18.24
   0   8  -3    6.76    3.00
   0   8  -2   26.94    5.24
   0   8  -1   87.28    8.79
   0   8   0  399.15   19.42
   0   8   1  350.93   18.65
   0   8   2  918.95   32.58
   0   8   3  127.92   11.93
   0   8   4  625.92   27.60
   0   8   5    0.42    2.56
   0   8   6  224.32   17.06
   0   8   7  145.86   13.59
   0   8   8  132.82   13.37
   0   8   8  111.37    9.11
   0   8   9   21.89    5.82
   0   8   9   25.81    4.65
   0   8   9   22.20    4.02
   0   8   9   24.90    5.33
   0   8  10  212.59   17.04
   0   8  10  253.73   12.84
   0   8  10  221.03   13.58
   0   8  10  208.72   12.02
   0   8  11   11.47    3.67
   0   8  11    8.81    3.45
   0   8  11    9.57    4.24
   0   8  12  214.75   12.56
   0   8  12  218.54   13.62
   0   8  12  233.55   12.28
   0   8  13    4.54    2.50
   0   8  13    3.20    3.45
   0   8  13    5.44    3.07
   0   8  14  418.15   18.00
   0   8  14  383.50   17.27
   0   8  15   52.29    6.45
   0   8  16  437.00   17.22
   0   8  17   38.60    4.88
   0   8  18    4.93    2.23
   0   8  19   17.17    2.48
   0   9 -14   15.29    3.63
   0   9 -13  105.55    8.35
   0   9 -12    4.57    2.79
   0   9 -11   76.21    8.10
   0   9 -10  371.89   17.65
   0   9  -9  427.84   19.18
   0   9  -8  494.36   20.42
   0   9  -7  563.71   21.78
   0   9  -6   48.11    6.43
   0   9  -5  923.75   27.58
   0   9  -2    7.18    3.34
   0   9  -1  308.19   17.23
   0   9   0   36.85    6.34
   0   9   1  238.31   16.10
   0   9   2   13.54    4.51
   0   9   3  309.92   19.33
   0   9   4    1.48    2.95
   0   9   5  479.45   25.30
   0   9   5  486.13   19.62
   0   9   5  483.79   18.81
   0   9   6   33.85    7.59
   0   9   6   31.21    5.28
   0   9   6   28.29    3.96
   0   9   6   23.14    5.01
   0   9   7  318.74   13.13
   0   9   7  340.09   17.11
   0   9   7  333.52   16.11
   0   9   8    1.85    3.96
   0   9   8   -1.38    3.17
   0   9   8    2.71    2.23
   0   9   8    2.60    3.06
   0   9   9  312.21   14.37
   0   9   9  302.02   15.55
   0   9   9  332.07   17.18
   0   9  10    4.88    3.65
   0   9  10    2.12    2.72
   0   9  10   -0.23    3.44
   0   9  11  205.19   12.09
   0   9  11  186.74   13.00
   0   9  11  204.81   12.27
   0   9  12    4.49    3.42
   0   9  12    3.08    3.62
   0   9  13  484.02   19.00
   0   9  13  469.87   19.77
   0   9  13  448.74   17.26
   0   9  14   89.61    7.97
   0   9  15  307.70   14.12
   0   9  16   18.50    3.64
   0   9  17   32.65    4.03
   0   9  18   22.31    2.90
   0   9  19    9.03    1.52
   0  10 -14   27.20    3.90
   0  10 -14   30.13    3.67
   0  10 -13   58.26    6.18
   0  10 -12   82.41    7.95
   0  10 -11   49.17    6.52
   0  10 -10  281.28   15.72
   0  10  -9  134.99   11.37
   0  10  -8  170.82   12.37
   0  10  -7   51.99    7.42
   0  10  -6  266.46   15.02
   0  10  -5   10.86    4.09
   0  10  -4  501.08   20.23
   0  10  -3  179.40   11.54
   0  10  -2 1104.63   30.12
   0  10  -1  121.89   10.77
   0  10  -1  111.79    8.17
   0  10  -1  110.90    7.70
   0  10   0  716.16   21.26
   0  10   0  744.09   28.38
   0  10   0  709.58   21.83
   0  10   1  239.90   16.50
   0  10   1  249.29   12.75
   0  10   2    8.32    3.54
   0  10   2    7.70    3.91
   0  10   3    3.68    2.89
   0  10   3   -0.32    2.86
   0  10   4  120.27   12.36
   0  10   4  101.65    9.09
   0  10   5    3.11    3.86
   0  10   6  617.12   18.43
   0  10   6  621.80   24.46
   0  10   6  607.27   23.29
   0  10   7    8.31    4.02
   0  10   7   12.68    4.60
   0  10   7    9.49    2.72
   0  10   8  600.62   20.10
   0  10   8  602.15   23.32
   0  10   8  587.31   24.49
   0  10   9    0.83    3.15
   0  10   9    3.06    2.79
   0  10   9   -1.67    3.45
   0  10  10  394.46   16.26
   0  10  10  361.52   18.94
   0  10  10  377.42   17.85
   0  10  11   -0.69    2.96
   0  10  11   -3.01    3.25
   0  10  12  191.95   11.18
   0  10  12  169.18   10.73
   0  10  13   18.88    3.66
   0  10  13   25.64    4.51
   0  10  14  210.12   11.02
   0  10  14  212.53    9.59
   0  10  15    0.56    2.13
   0  10  16  119.58    7.01
   0  10  17    6.89    1.88
   0  10  18   44.25    2.74
   0  11 -14   72.85    5.23
   0  11 -14   70.44    4.46
   0  11 -13   33.69    4.41
   0  11 -12  150.59    9.83
   0  11 -11  266.05   14.27
   0  11 -10   34.86    5.80
   0  11  -9  233.51   14.49
   0  11  -8    3.77    3.80
   0  11  -7  132.19   11.31
   0  11  -6   14.47    4.47
   0  11  -5  248.40   14.88
   0  11  -4  142.25   10.91
   0  11  -3  409.47   18.30
   0  11  -2   90.43    8.56
   0  11  -1  651.61   22.25
   0  11  -1  670.05   21.46
   0  11   0   28.77    4.44
   0  11   0   23.52    4.49
   0  11   1   24.01    4.57
   0  11   2   11.08    3.78
   0  11   3  125.28   10.31
   0  11   4   13.14    4.55
   0  11   5   50.44    7.20
   0  11   6   39.08    6.54
   0  11   7  637.73   19.29
   0  11   7  632.33   24.75
   0  11   8   -2.47    3.58
   0  11   8   -1.65    2.56
   0  11   9  258.54   12.10
   0  11   9  242.74   14.45
   0  11  10    3.52    3.35
   0  11  10    3.15    2.45
   0  11  11  346.50   14.03
   0  11  11  361.68   16.25
   0  11  12   75.83    6.29
   0  11  12   70.29    6.58
   0  11  13  162.90    8.82
   0  11  13  157.25    8.70
   0  11  14   -0.88    1.61
   0  11  14    2.29    1.96
   0  11  15  115.17    6.14
   0  11  16    5.53    1.48
   0  12 -13  162.08    7.50
   0  12 -13  184.51    7.02
   0  12 -12  272.88   11.62
   0  12 -11  149.89    9.50
   0  12 -10  177.73   11.37
   0  12  -9   14.67    4.56
   0  12  -8  122.00   10.34
   0  12  -7   25.85    5.30
   0  12  -7   25.77    3.76
   0  12  -6   58.99    7.53
   0  12  -6   60.70    6.14
   0  12  -5   94.03    9.29
   0  12  -4  225.38   13.78
   0  12  -3  166.47   11.49
   0  12  -2  274.03   14.27
   0  12  -1  103.06    8.48
   0  12  -1   93.27    7.69
   0  12   0  288.04   13.15
   0  12   0  288.40   14.31
   0  12   1   10.41    3.83
   0  12   2  344.13   16.54
   0  12   3   69.49    8.02
   0  12   4  236.95   14.35
   0  12   5   20.30    5.16
   0  12   6  121.02   10.53
   0  12   7   50.56    7.09
   0  12   7   50.70    5.61
   0  12   8  215.82   10.25
   0  12   8  220.37   13.52
   0  12   9    5.85    3.80
   0  12   9    4.02    2.22
   0  12  10  302.57   11.58
   0  12  10  283.95   14.11
   0  12  11    2.83    2.65
   0  12  11    3.55    1.95
   0  12  12  479.54   13.82
   0  12  12  457.19   15.27
   0  12  13    9.30    2.36
   0  12  13    7.68    2.05
   0  12  14  115.25    5.03
   0  13 -12  169.54    5.95
   0  13 -11  229.68    9.57
   0  13 -11  233.52    8.63
   0  13 -10   34.25    4.45
   0  13  -9  124.52    8.51
   0  13  -8    8.57    3.55
   0  13  -7  189.25   11.55
   0  13  -7  187.37    8.15
   0  13  -6   13.09    3.97
   0  13  -6    8.17    2.48
   0  13  -5  137.22   10.04
   0  13  -5  142.02    8.80
   0  13  -4  103.16    8.66
   0  13  -4   94.20    7.59
   0  13  -3   77.61    7.34
   0  13  -2  127.87    8.95
   0  13  -1  159.36    9.58
   0  13   0   61.08    6.15
   0  13   1  195.35   11.14
   0  13   2   -0.01    2.84
   0  13   3  286.79   14.54
   0  13   4    0.89    3.00
   0  13   5  284.64   13.54
   0  13   5  286.04   14.77
   0  13   6    9.63    3.74
   0  13   6    5.69    2.69
   0  13   7  106.61    6.99
   0  13   7  119.65    9.38
   0  13   8   21.57    4.64
   0  13   8   12.30    2.28
   0  13   9  175.25   10.18
   0  13  10    0.08    2.33
   0  13  11  226.34    9.55
   0  13  12   37.93    3.37
   0  14 -10   66.89    3.56
   0  14  -9   37.50    3.25
   0  14  -8  133.93    7.28
   0  14  -7  141.53    7.83
   0  14  -6  248.28   10.82
   0  14  -6  206.78    7.72
   0  14  -5   52.41    5.17
   0  14  -5   51.43    4.53
   0  14  -4   85.90    6.44
   0  14  -4   90.81    6.38
   0  14  -3   71.78    5.79
   0  14  -3   71.84    6.21
   0  14  -2   14.46    2.85
   0  14  -2   17.84    3.75
   0  14  -1   21.23    4.31
   0  14   0   30.94    3.77
   0  14   0   29.51    4.78
   0  14   1   17.75    3.32
   0  14   1   16.47    3.84
   0  14   2  341.25   14.41
   0  14   2  321.38   12.91
   0  14   3    3.70    2.43
   0  14   3    7.89    3.01
   0  14   4  323.89   13.16
   0  14   4  333.20   13.72
   0  14   5    7.96    3.02
   0  14   5    8.90    2.86
   0  14   6  116.06    6.52
   0  14   6  138.33    8.48
   0  14   7   18.59    3.59
   0  14   7    6.15    1.76
   0  14   8   79.66    5.96
   0  14   9    4.34    2.23
   0  14  10   47.54    3.72
   0  15  -6   69.38    3.40
   0  15  -5  137.79    5.26
   0  15  -4   28.30    2.57
   0  15  -4   31.87    2.58
   0  15  -3   30.15    3.01
   0  15  -2    5.05    1.93
   0  15  -1   50.54    4.37
   0  15   0    2.24    1.95
   0  15   1  102.71    6.31
   0  15   2   37.37    3.87
   0  15   2   38.83    3.04
   0  15   3  302.79   10.59
   0  15   3  323.36    9.80
   0  15   4   33.05    3.14
   0  15   4   34.42    3.32
   0  15   5  137.67    5.52
   0  15   5  185.84    7.25
   0  15   6    0.95    1.55
   0  15   7  112.04    5.07
   1  -9   1  307.55   17.40
   1  -9   2   14.59    5.21
   1  -9   3  464.04   23.43
   1  -9   4   22.21    6.12
   1  -9   5  318.73   20.35
   1  -9   6   63.73    9.72
   1  -9  13  126.33    7.90
   1  -9  14   13.68    3.02
   1  -9  15  190.72    8.92
   1  -9  16    9.47    2.30
   1  -9  17  105.99    4.90
   1  -8  -1  616.04   22.38
   1  -8   0  499.53   21.13
   1  -8   1   16.68    4.62
   1  -8   2  379.12   19.52
   1  -8   3    2.36    3.20
   1  -8   4  104.33   11.00
   1  -8   5   11.70    4.97
   1  -8   6   38.82    7.80
   1  -8   7  141.18   13.67
   1  -8   8  346.09   22.06
   1  -8   9  410.21   24.08
   1  -8  11  236.80   11.33
   1  -8  12  305.83   13.68
   1  -8  13   91.73    7.51
   1  -8  14   74.39    6.71
   1  -8  15   21.11    3.96
   1  -8  16   94.81    7.10
   1  -8  17  122.64    7.21
   1  -8  18   91.03    5.39
   1  -8  19   78.24    3.78
   1  -7  -2   75.37    6.77
   1  -7  -1  917.46   27.08
   1  -7   0    0.98    2.63
   1  -7   1  495.30   20.70
   1  -7   2    3.84    2.84
   1  -7   3  401.31   19.98
   1  -7   4   41.97    6.89
   1  -7   5  612.46   26.92
   1  -7   6  457.53   23.61
   1  -7   7  443.79   23.66
   1  -7   8  414.82   23.20
   1  -7   9  770.82   32.98
   1  -7  10  198.54    9.76
   1  -7  10  191.84   16.06
   1  -7  11  522.55   17.75
   1  -7  12   15.20    3.88
   1  -7  13  279.12   13.68
   1  -7  14  141.69    9.82
   1  -7  15   38.38    5.72
   1  -7  16   65.93    6.83
   1  -7  17  117.54    8.25
   1  -7  18  233.54   10.61
   1  -7  19   46.89    4.20
   1  -7  20   49.06    3.26
   1  -6  -3  355.04   12.60
   1  -6  -2  691.62   20.43
   1  -6  -1  128.18    8.67
   1  -6   0  286.21   13.66
   1  -6   1  225.53   12.71
   1  -6   2  353.92   16.77
   1  -6   3    1.95    2.92
   1  -6   4  176.33   12.89
   1  -6   5  134.83   11.53
   1  -6   6  609.92   25.89
   1  -6   7  480.57   23.46
   1  -6   8  602.17   27.17
   1  -6   9   80.53   10.15
   1  -6  10  712.17   30.60
   1  -6  11   35.63    4.45
   1  -6  11   26.87    6.66
   1  -6  12  395.97   15.95
   1  -6  12  411.93   22.14
   1  -6  13   24.74    4.74
   1  -6  14  320.87   15.41
   1  -6  15  272.60   14.37
   1  -6  16   30.88    5.21
   1  -6  17  232.04   12.66
   1  -6  18   14.09    3.79
   1  -6  19   79.46    6.34
   1  -6  20   10.96    2.44
   1  -5  -3  216.83    8.80
   1  -5  -2    2.21    2.06
   1  -5  -1 1805.76   37.41
   1  -5   0    0.82    2.05
   1  -5   1  557.33   18.91
   1  -5   2   63.35    6.60
   1  -5   3  140.28   10.08
   1  -5   4 1180.35   33.45
   1  -5   5   29.67    5.49
   1  -5   6  503.92   21.98
   1  -5   7  857.74   30.48
   1  -5   8  372.01   19.76
   1  -5   9  161.15   13.31
   1  -5  10    6.43    4.39
   1  -5  11  358.52   20.51
   1  -5  12   72.03    6.56
   1  -5  12   63.96    9.00
   1  -5  13  220.20   12.12
   1  -5  13  215.54   15.35
   1  -5  14  366.13   16.30
   1  -5  15  394.11   17.56
   1  -5  16  543.38   20.94
   1  -5  17   64.29    7.18
   1  -5  18  300.16   14.31
   1  -5  19    8.78    3.27
   1  -5  20   11.39    2.86
   1  -5  21   68.74    4.54
   1  -4  -4  550.85   11.81
   1  -4  -3    2.47    1.58
   1  -4  -2  571.69   14.79
   1  -4  -1  503.24   14.48
   1  -4   0  973.65   23.40
   1  -4   1   22.89    3.63
   1  -4   2  257.03   11.72
   1  -4   3  665.50   21.13
   1  -4   4 1990.74   44.64
   1  -4   5  286.91   14.49
   1  -4   6 1908.42   45.80
   1  -4   7  414.93   18.86
   1  -4   8 1383.35   39.17
   1  -4   9   33.79    6.27
   1  -4  10  142.80   11.78
   1  -4  11   29.86    6.11
   1  -4  12   57.36    7.90
   1  -4  13  390.63   15.81
   1  -4  14  790.83   33.77
   1  -4  14  790.85   24.82
   1  -4  15  326.49   15.59
   1  -4  16  147.75   10.66
   1  -4  17  252.74   13.91
   1  -4  18  152.39   10.42
   1  -4  19   37.54    5.36
   1  -4  20   18.31    3.82
   1  -4  21   63.19    4.84
   1  -4  22   40.99    2.92
   1  -3  -4    1.05    0.69
   1  -3  -3 1042.34   19.14
   1  -3  -2  129.34    5.31
   1  -3  -1  285.45    9.00
   1  -3   0  896.39   20.22
   1  -3   1  467.94   13.97
   1  -3   2  368.55   12.68
   1  -3   3 1370.82   30.64
   1  -3   4   53.44    5.36
   1  -3   5 1428.59   33.92
   1  -3   6    0.38    2.50
   1  -3   7  525.30   19.83
   1  -3   8   42.77    6.04
   1  -3   9  164.63   11.54
   1  -3  10   75.66    7.78
   1  -3  11  154.69   11.83
   1  -3  12  323.94   16.92
   1  -3  13  496.12   25.93
   1  -3  14  576.38   28.86
   1  -3  14  546.30   19.53
   1  -3  15  206.40   11.98
   1  -3  16   78.00    7.84
   1  -3  17  124.17    9.88
   1  -3  18   28.15    5.28
   1  -3  19  163.91   10.45
   1  -3  20  182.55    9.88
   1  -3  21  102.37    6.44
   1  -3  22  217.43    7.48
   1  -2  -3  106.48    3.16
   1  -2  -2 1418.52   23.72
   1  -2  -1   80.82    3.75
   1  -2   0   48.94    3.34
   1  -2   1  446.90   11.95
   1  -2   2 1614.05   31.03
   1  -2   3  723.26   18.12
   1  -2   4 1851.30   36.57
   1  -2   5  300.85   11.81
   1  -2   6  925.95   24.47
   1  -2   7    1.47    2.17
   1  -2   8  160.33    9.99
   1  -2   9   16.42    3.89
   1  -2  10  345.55   15.78
   1  -2  11  567.88   21.35
   1  -2  12  399.90   22.49
   1  -2  13  611.68   28.63
   1  -2  14   52.53    8.65
   1  -2  14   56.10    5.83
   1  -2  14   55.07    5.66
   1  -2  15  108.13   12.50
   1  -2  15   94.73    7.52
   1  -2  15  102.40    8.10
   1  -2  16  135.62    9.35
   1  -2  16  140.95    9.95
   1  -2  17    5.94    3.68
   1  -2  17    4.64    3.30
   1  -2  18  197.90   11.96
   1  -2  18  198.56   11.30
   1  -2  19   48.73    5.63
   1  -2  19   54.81    6.15
   1  -2  20  224.46   10.14
   1  -2  20  222.04   11.07
   1  -2  21  243.82    8.54
   1  -2  21  276.67   10.74
   1  -2  22   20.87    2.53
   1  -1  -1  668.33   11.46
   1  -1   0   14.27    1.20
   1  -1   0   14.23    1.57
   1  -1   1 1123.46   19.65
   1  -1   1 1119.47   20.53
   1  -1   2   32.09    2.83
   1  -1   2   34.79    2.87
   1  -1   3  983.45   20.47
   1  -1   4   38.33    3.75
   1  -1   5  209.49    8.63
   1  -1   6   42.15    4.11
   1  -1   7  720.01   19.59
   1  -1   8    4.08    2.11
   1  -1   9  657.82   19.97
   1  -1  10  519.63   17.91
   1  -1  11 1340.35   41.34
   1  -1  11 1284.54   31.94
   1  -1  12  544.00   26.04
   1  -1  13  319.68   20.50
   1  -1  14  378.98   22.74
   1  -1  14  390.27   14.69
   1  -1  15   12.52    5.76
   1  -1  15   16.66    4.19
   1  -1  15   18.00    3.89
   1  -1  16  104.66    8.71
   1  -1  16  102.08    8.21
   1  -1  17  120.43    9.29
   1  -1  17  108.74    8.72
   1  -1  18   50.14    6.36
   1  -1  18   66.52    6.90
   1  -1  19  209.21   11.28
   1  -1  19  174.85   10.82
   1  -1  20   66.89    6.10
   1  -1  20   71.86    6.29
   1  -1  21   79.73    5.78
   1  -1  21   85.15    5.81
   1  -1  22  256.75    7.92
   1  -1  22  239.61    7.69
   1   0   0 1266.57   20.97
   1   0   1   21.50    1.85
   1   0   2 4152.67   64.71
   1   0   3  432.27   11.81
   1   0   3  434.49    7.48
   1   0   4 2789.87   48.78
   1   0   4 2840.06   45.44
   1   0   4 2722.80   41.55
   1   0   5  241.47    8.22
   1   0   5  242.46    6.15
   1   0   6  671.30   16.16
   1   0   7    8.34    2.04
   1   0   8   30.36    4.80
   1   0   8   28.07    3.34
   1   0   9   26.12    5.26
   1   0   9   24.26    3.28
   1   0  10 2173.06   53.78
   1   0  10 2182.27   41.90
   1   0  11  462.14   22.77
   1   0  12  415.93   22.44
   1   0  13   68.99    9.60
   1   0  14  551.92   27.70
   1   0  15   38.54    8.01
   1   0  15   53.16    5.81
   1   0  15   49.65    6.36
   1   0  16    4.84    3.72
   1   0  16    4.09    3.10
   1   0  17   62.35    7.46
   1   0  17   57.97    6.20
   1   0  18  236.95   12.04
   1   0  18  233.04   13.31
   1   0  19  148.68    9.14
   1   0  19  151.13   10.41
   1   0  20   98.67    7.84
   1   0  20   86.29    6.40
   1   0  21   76.98    6.18
   1   0  21   74.78    5.17
   1   0  22  108.74    5.92
   1   1   0  246.20    6.44
   1   1   1 3444.72   54.32
   1   1   1 3542.68   52.65
   1   1   2    8.79    1.44
   1   1   2    9.17    1.80
   1   1   3 1442.99   26.86
   1   1   3 1434.84   24.32
   1   1   4  487.91   14.04
   1   1   4  465.87   13.49
   1   1   4  479.34   11.05
   1   1   5 1444.32   31.14
   1   1   5 1413.59   30.43
   1   1   5 1396.84   25.91
   1   1   5 1444.03   25.17
   1   1   6  295.94   12.83
   1   1   6  310.33    9.42
   1   1   6  295.11    8.53
   1   1   7  934.77   26.91
   1   1   7  920.90   19.17
   1   1   7  949.65   20.55
   1   1   8  138.83   10.27
   1   1   8  133.23    6.68
   1   1   8  131.75    5.87
   1   1   9  642.07   24.38
   1   1   9  628.15   17.06
   1   1  10  269.14   16.21
   1   1  11  648.59   27.70
   1   1  12  266.94   18.00
   1   1  13   19.10    6.01
   1   1  14    3.43    4.34
   1   1  15  176.93    9.37
   1   1  15  184.19   11.38
   1   1  16   13.46    4.74
   1   1  16    9.34    4.92
   1   1  17   46.40    6.75
   1   1  17   38.18    4.91
   1   1  17   35.62    4.69
   1   1  18  187.57   12.53
   1   1  18  172.16    9.08
   1   1  18  204.17   10.71
   1   1  19   63.67    7.44
   1   1  19   45.63    5.14
   1   1  20  219.19   12.09
   1   1  20  213.34    9.34
   1   1  21   30.69    4.43
   1   1  22   66.71    4.92
   1   2   0 4282.12   66.14
   1   2   1  103.85    4.50
   1   2   2 1356.27   25.51
   1   2   2 1352.63   24.78
   1   2   3  176.99    7.75
   1   2   3  166.90    6.72
   1   2   3  179.83    7.17
   1   2   4   74.63    5.60
   1   2   4   65.26    4.74
   1   2   4   66.82    4.44
   1   2   5  946.88   24.38
   1   2   5  936.47   21.25
   1   2   5  954.34   22.31
   1   2   6  932.47   25.72
   1   2   6  909.68   21.61
   1   2   6  924.08   16.96
   1   2   7  426.01   17.61
   1   2   7  436.65    9.58
   1   2   7  428.13   13.91
   1   2   8 2191.96   51.00
   1   2   8 2219.93   43.41
   1   2   9  943.29   31.14
   1   2   9  939.10   24.31
   1   2  10  951.14   33.20
   1   2  10  953.06   25.20
   1   2  11   16.63    4.99
   1   2  12   98.14   11.27
   1   2  13   27.21    6.60
   1   2  14  176.49   15.62
   1   2  14  165.12   10.19
   1   2  15   30.54    7.53
   1   2  15   27.39    5.24
   1   2  16  586.65   21.74
   1   2  17  223.83   13.45
   1   2  17  200.35   10.92
   1   2  18  299.19   15.61
   1   2  18  290.94   12.86
   1   2  19  434.08   18.57
   1   2  19  398.38   14.21
   1   2  20    3.76    3.52
   1   2  21  113.31    7.86
   1   2  22   19.10    3.02
   1   3   0  211.64    7.26
   1   3   1 3378.08   54.13
   1   3   2 1659.50   29.68
   1   3   3 1469.42   31.45
   1   3   3 1494.88   28.02
   1   3   3 1548.92   31.44
   1   3   4  262.93   11.46
   1   3   4  254.92   10.62
   1   3   4  264.60    9.32
   1   3   5 5068.22   89.76
   1   3   5 5223.24   84.35
   1   3   5 5246.52   86.99
   1   3   6  432.14   17.45
   1   3   6  427.95   14.14
   1   3   6  441.50   15.33
   1   3   7 2597.41   56.39
   1   3   7 2607.46   51.21
   1   3   8   53.36    7.34
   1   3   8   57.43    5.81
   1   3   9 1146.03   36.18
   1   3   9 1130.90   29.89
   1   3  10    0.07    3.50
   1   3  10    5.42    2.49
   1   3  11   20.34    6.09
   1   3  11   19.43    3.72
   1   3  12   18.89    6.04
   1   3  13   -1.06    3.81
   1   3  14    1.00    3.66
   1   3  14   11.42    4.25
   1   3  15  744.68   33.40
   1   3  15  717.72   23.75
   1   3  16  137.48   10.35
   1   3  16  120.07    9.08
   1   3  17  584.40   22.08
   1   3  17  524.95   18.86
   1   3  18  329.36   16.29
   1   3  18  309.49   13.61
   1   3  19  129.41    9.87
   1   3  19  127.77    7.98
   1   3  20  165.86   10.26
   1   3  20  143.61    7.51
   1   3  21   21.48    3.82
   1   3  21   20.41    2.30
   1   3  22   25.09    3.29
   1   4   0   25.07    2.78
   1   4   1    9.06    2.06
   1   4   2  335.93    9.78
   1   4   2  336.55   13.25
   1   4   3  461.53   16.23
   1   4   3  449.22   12.00
   1   4   4  440.96   16.72
   1   4   4  456.15   16.47
   1   4   4  447.34   12.48
   1   4   5   63.70    6.83
   1   4   5   69.23    6.45
   1   4   5   66.60    4.83
   1   4   6 2350.26   51.66
   1   4   6 2222.20   47.97
   1   4   7  100.88    9.54
   1   4   7   98.90    8.12
   1   4   8 1014.13   33.24
   1   4   8  992.82   29.14
   1   4   9   29.27    6.36
   1   4   9   19.93    4.08
   1   4  10  125.62   12.33
   1   4  10  134.96   10.04
   1   4  11   10.47    4.84
   1   4  11   11.75    3.94
   1   4  12   34.05    7.20
   1   4  12   35.02    5.31
   1   4  13  121.72   12.99
   1   4  14  323.53   21.68
   1   4  14  355.55   15.26
   1   4  15   34.87    5.54
   1   4  15   39.81    5.79
   1   4  16  211.55   12.61
   1   4  16  181.14   11.13
   1   4  17  303.24   15.60
   1   4  17  294.75   14.18
   1   4  18   97.12    8.88
   1   4  18   93.94    7.57
   1   4  19   37.31    5.78
   1   4  19   35.77    4.61
   1   4  20  137.35    7.39
   1   4  20  153.85    9.63
   1   4  21   80.28    4.53
   1   4  21   78.09    6.01
   1   4  22  121.86    6.11
   1   5  -1 1091.02   23.97
   1   5   0  224.02    8.48
   1   5   1 1295.41   25.45
   1   5   1 1224.43   31.78
   1   5   2   81.62    4.72
   1   5   2   80.05    7.28
   1   5   3  368.17   10.60
   1   5   3  365.09   15.91
   1   5   4  166.85   10.77
   1   5   4  154.72    6.50
   1   5   5 2664.22   46.10
   1   5   5 2629.04   56.61
   1   5   6  216.45   13.16
   1   5   7  524.40   22.89
   1   5   7  494.55   20.59
   1   5   8  146.04   12.43
   1   5   8  151.13   11.35
   1   5   9  299.76   18.44
   1   5   9  282.68   15.80
   1   5  10   95.02   10.93
   1   5  10   97.95    9.47
   1   5  11  146.01   14.09
   1   5  11  161.04   12.43
   1   5  12    7.62    4.35
   1   5  12    6.39    2.83
   1   5  13  639.46   30.56
   1   5  13  602.14   19.21
   1   5  13  605.82   20.64
   1   5  14  177.40   15.84
   1   5  14  189.13   11.14
   1   5  14  167.90   10.46
   1   5  15  359.05   15.83
   1   5  15  341.47   15.70
   1   5  16  104.50    8.92
   1   5  16  100.19    8.64
   1   5  17   38.82    6.21
   1   5  17   53.24    6.47
   1   5  18  113.68    8.99
   1   5  18  101.02    7.99
   1   5  19   75.73    6.94
   1   5  19   71.54    6.29
   1   5  20    5.89    2.80
   1   5  20   12.73    2.64
   1   5  21  182.62    6.94
   1   5  21  187.13    8.36
   1   6  -1  120.24    9.20
   1   6  -1  115.02    6.71
   1   6   0  218.24   12.60
   1   6   0  230.84    9.17
   1   6   1    0.19    2.73
   1   6   1    1.49    1.65
   1   6   2  562.08   21.63
   1   6   2  565.97   13.83
   1   6   3    6.91    3.80
   1   6   4 1316.87   37.01
   1   6   5  227.98   14.29
   1   6   6 1759.51   46.23
   1   6   7  212.91   14.29
   1   6   8   20.99    4.99
   1   6   9    0.61    3.49
   1   6  10  185.76   13.88
   1   6  11   96.02   10.38
   1   6  12  594.65   25.30
   1   6  12  601.25   20.28
   1   6  12  594.04   20.09
   1   6  13  138.51    8.79
   1   6  13  127.38    9.24
   1   6  13  113.68    8.58
   1   6  14 1368.12   33.73
   1   6  14 1377.08   35.78
   1   6  14 1330.15   34.36
   1   6  15  151.18   10.50
   1   6  15  134.05    9.50
   1   6  15  137.68    9.33
   1   6  16   36.92    5.63
   1   6  16   31.30    5.33
   1   6  17  136.62    9.46
   1   6  17  140.66   10.00
   1   6  18   92.63    7.51
   1   6  18   81.60    7.21
   1   6  19   -1.42    3.04
   1   6  19    5.27    2.45
   1   6  20   76.16    5.25
   1   6  20   66.92    5.11
   1   6  21   15.30    2.22
   1   7 -12  151.71    9.17
   1   7 -11  411.05   15.67
   1   7 -10   49.91    5.55
   1   7  -5  541.63   19.92
   1   7  -4  152.96   10.43
   1   7  -3  915.56   28.56
   1   7  -3 1005.70   26.49
   1   7  -2   -0.56    2.43
   1   7  -2    1.20    2.00
   1   7  -1  370.83   17.67
   1   7  -1  407.81   13.28
   1   7   0   25.21    5.24
   1   7   1  331.43   17.14
   1   7   2    1.97    3.21
   1   7   3 2098.06   52.26
   1   7   4  136.19   11.69
   1   7   5  328.95   18.56
   1   7   6    0.44    2.72
   1   7   7   39.06    6.86
   1   7   8   -0.31    3.02
   1   7   9    3.87    3.22
   1   7  10   21.13    5.77
   1   7  11  585.96   26.51
   1   7  11  555.75   19.34
   1   7  11  547.27   20.54
   1   7  12   84.27    9.68
   1   7  12   89.85    7.87
   1   7  12   77.84    7.85
   1   7  13 1158.74   31.60
   1   7  13 1096.54   27.28
   1   7  13 1087.91   32.06
   1   7  14   66.29    7.27
   1   7  14   61.62    6.21
   1   7  14   61.93    7.17
   1   7  15   96.17    7.73
   1   7  15  106.31    8.94
   1   7  15  113.98    9.17
   1   7  16  176.47   10.30
   1   7  16  178.36   11.55
   1   7  16  182.66   10.53
   1   7  17   22.71    4.08
   1   7  17   31.06    4.85
   1   7  18   12.65    3.10
   1   7  18    9.71    2.96
   1   7  19   86.15    6.15
   1   7  19   69.89    5.16
   1   7  20   12.98    2.39
   1   8 -13   64.33    6.42
   1   8 -12  299.11   14.39
   1   8 -11  184.79   11.44
   1   8 -10  368.08   16.41
   1   8  -9  205.54   12.01
   1   8  -8  915.75   26.72
   1   8  -5    4.66    3.24
   1   8  -4  397.13   17.80
   1   8  -3  103.84    9.35
   1   8  -2   78.16    8.28
   1   8  -1   93.35    9.33
   1   8   0  896.38   30.98
   1   8   1   37.38    6.37
   1   8   2 1442.25   42.78
   1   8   3   52.33    7.94
   1   8   4  968.25   34.77
   1   8   5   -0.27    3.38
   1   8   6   35.55    7.00
   1   8   7   10.60    4.07
   1   8   8   33.91    6.88
   1   8   9   45.73    8.17
   1   8   9   47.06    4.87
   1   8   9   52.09    6.42
   1   8  10  523.36   26.12
   1   8  10  556.32   19.07
   1   8  10  499.13   18.17
   1   8  10  528.85   21.36
   1   8  11  175.13   10.90
   1   8  11  194.58   10.84
   1   8  11  187.43   12.64
   1   8  12  453.67   18.31
   1   8  12  453.29   19.88
   1   8  12  424.59   16.26
   1   8  13  169.24   11.25
   1   8  13  151.78   11.54
   1   8  14   84.22    8.25
   1   8  14   86.31    8.56
   1   8  15    5.36    3.18
   1   8  15    0.82    3.00
   1   8  16   84.52    7.66
   1   8  16   79.48    7.14
   1   8  17   37.66    5.15
   1   8  18  126.60    7.90
   1   8  19   30.20    3.54
   1   8  20  140.43    5.66
   1   9 -14    8.53    2.96
   1   9 -13   69.75    6.73
   1   9 -12  278.15   14.17
   1   9 -11   46.18    6.27
   1   9 -10  260.25   14.36
   1   9  -9  264.70   14.50
   1   9  -8  443.87   19.00
   1   9  -7 1372.92   36.55
   1   9  -6    7.75    3.55
   1   9  -3  537.79   22.31
   1   9  -2    4.01    3.14
   1   9  -1   83.07    9.38
   1   9   0  198.58   14.41
   1   9   1 1128.20   37.33
   1   9   2   26.33    6.02
   1   9   3  281.80   18.18
   1   9   4   -0.38    2.73
   1   9   5  141.66   13.33
   1   9   6   41.29    7.84
   1   9   7  122.47   12.88
   1   9   7  121.06    9.95
   1   9   7  111.77    8.92
   1   9   8   28.29    6.89
   1   9   8   38.80    5.66
   1   9   8   35.89    4.39
   1   9   8   34.71    6.02
   1   9   9  961.37   37.14
   1   9   9  940.16   25.71
   1   9   9  903.51   29.75
   1   9   9  885.57   27.82
   1   9  10   64.25    7.15
   1   9  10   50.05    6.03
   1   9  10   57.00    7.79
   1   9  11  611.84   21.22
   1   9  11  599.71   21.74
   1   9  11  631.74   24.59
   1   9  12   14.85    3.86
   1   9  12    8.25    4.44
   1   9  12    6.02    3.44
   1   9  13  143.37   10.06
   1   9  13  129.79   10.60
   1   9  13  136.22    8.97
   1   9  14    7.14    3.30
   1   9  14    4.12    3.48
   1   9  15  116.96    8.84
   1   9  15  111.07    8.74
   1   9  16   34.44    4.86
   1   9  17  156.45    8.82
   1   9  18   23.92    3.34
   1   9  19  180.70    6.87
   1  10 -14  281.41   11.67
   1  10 -13   15.29    3.93
   1  10 -12    8.26    3.53
   1  10 -11   78.96    8.06
   1  10 -10   81.39    8.56
   1  10  -9   67.15    8.26
   1  10  -8  424.13   19.55
   1  10  -7   37.96    6.37
   1  10  -6  795.26   26.97
   1  10  -5   38.34    6.30
   1  10  -4  249.74   13.85
   1  10  -3   40.36    5.66
   1  10  -2  209.47   11.54
   1  10  -2  182.94   12.96
   1  10  -1  223.65   15.07
   1  10   0  862.73   32.25
   1  10   1  233.88   16.52
   1  10   1  206.47   11.28
   1  10   2  469.09   24.33
   1  10   2  485.83   18.35
   1  10   3    2.85    2.91
   1  10   3    2.70    3.13
   1  10   3    1.67    2.87
   1  10   4  255.75   18.62
   1  10   4  257.81   14.08
   1  10   4  273.26   14.43
   1  10   5    4.43    4.21
   1  10   5   11.05    4.47
   1  10   5    3.29    2.86
   1  10   6   12.67    5.42
   1  10   6   26.15    5.22
   1  10   6   26.27    5.36
   1  10   7   54.68    7.09
   1  10   7   54.60    7.32
   1  10   8  352.56   13.83
   1  10   8  355.30   18.36
   1  10   8  348.73   16.94
   1  10   9   83.76    7.22
   1  10   9   89.19    8.82
   1  10   9   69.48    8.56
   1  10  10  581.73   24.46
   1  10  10  583.70   22.27
   1  10  11    0.42    3.35
   1  10  11    6.63    2.79
   1  10  12  164.07   10.35
   1  10  12  172.91   12.68
   1  10  12  182.27   10.96
   1  10  13   -1.17    3.23
   1  10  13    2.20    2.56
   1  10  13   -0.08    3.31
   1  10  14   25.61    3.56
   1  10  14   17.87    4.31
   1  10  15    0.91    2.19
   1  10  16  115.27    7.28
   1  10  17   51.02    4.31
   1  10  18  264.51    8.34
   1  11 -14  127.59    6.71
   1  11 -14  130.49    5.46
   1  11 -13   78.75    6.39
   1  11 -12   33.87    4.93
   1  11 -11   28.03    5.24
   1  11 -10   27.23    5.37
   1  11  -9  256.61   15.09
   1  11  -8   18.84    5.20
   1  11  -7  437.32   20.39
   1  11  -6    4.10    3.65
   1  11  -5  368.78   18.09
   1  11  -4   -0.31    3.37
   1  11  -3  365.82   17.38
   1  11  -2   32.12    5.32
   1  11  -1  769.94   24.54
   1  11  -1  781.15   23.45
   1  11   0    8.21    2.70
   1  11   0    4.85    3.04
   1  11   1  293.02   14.75
   1  11   2   -1.39    3.49
   1  11   3   84.66    8.79
   1  11   4   30.38    5.92
   1  11   5  132.02   10.88
   1  11   5  134.08   10.94
   1  11   6   -0.58    3.13
   1  11   6    5.06    3.67
   1  11   7  219.72   14.63
   1  11   7  210.04   13.88
   1  11   8   -3.81    3.93
   1  11   8    2.27    3.38
   1  11   8   -8.50    2.79
   1  11   9  608.12   19.25
   1  11   9  593.50   23.13
   1  11   9  589.56   24.88
   1  11  10    8.97    3.88
   1  11  10   13.08    3.48
   1  11  10    9.66    4.45
   1  11  11  183.52    9.92
   1  11  11  164.97   12.24
   1  11  11  173.42   11.27
   1  11  12   41.74    5.52
   1  11  12   39.01    4.91
   1  11  13   43.86    4.92
   1  11  13   52.45    5.28
   1  11  14   40.48    3.99
   1  11  14   41.82    4.53
   1  11  15   21.15    3.03
   1  11  16   36.45    3.36
   1  11  17  226.07    6.91
   1  12 -13   77.65    5.21
   1  12 -13   73.65    4.28
   1  12 -12   87.13    6.55
   1  12 -11   11.25    3.46
   1  12 -10  357.62   16.25
   1  12  -9    4.09    3.45
   1  12  -8  183.47   12.75
   1  12  -7   22.73    5.27
   1  12  -6  163.31   12.03
   1  12  -5  127.91   10.68
   1  12  -4  297.66   16.02
   1  12  -3  160.09   11.49
   1  12  -2  667.11   23.52
   1  12  -1   18.02    4.50
   1  12  -1   21.89    4.56
   1  12   0  393.55   16.13
   1  12   0  389.81   17.07
   1  12   1   -0.62    3.02
   1  12   2  123.88   10.20
   1  12   3  136.02   10.80
   1  12   4   84.83    8.71
   1  12   5   -2.80    3.36
   1  12   6  498.00   21.63
   1  12   7    2.06    3.31
   1  12   8  466.03   20.35
   1  12   9   43.03    6.37
   1  12  10  213.98    9.46
   1  12  10  174.79   11.39
   1  12  11    0.01    2.76
   1  12  11    4.73    2.13
   1  12  12   48.01    4.34
   1  12  12   52.93    5.44
   1  12  13   28.60    3.53
   1  12  13   30.81    3.31
   1  12  14  125.22    5.79
   1  12  14  120.37    5.21
   1  12  15   69.87    3.57
   1  13 -12  116.28    5.80
   1  13 -12  116.02    4.95
   1  13 -11  361.75   12.81
   1  13 -10   56.70    5.63
   1  13  -9  345.06   14.94
   1  13  -8   13.24    4.31
   1  13  -7   98.38    8.62
   1  13  -6   13.00    3.91
   1  13  -6   12.09    2.82
   1  13  -5   31.71    5.69
   1  13  -4   52.07    6.53
   1  13  -3   97.58    8.60
   1  13  -2  138.74    9.79
   1  13  -1  455.50   17.54
   1  13  -1  422.11   16.14
   1  13   0    8.25    3.12
   1  13   0    3.95    3.20
   1  13   1  125.14    9.31
   1  13   2   18.93    4.53
   1  13   3  177.76   11.69
   1  13   4   -0.11    2.97
   1  13   5  234.33   13.76
   1  13   6    8.28    4.00
   1  13   7  383.36   17.56
   1  13   8   -1.03    2.83
   1  13   8    2.20    2.01
   1  13   9  228.07   12.40
   1  13  10    1.71    2.55
   1  13  11   51.78    5.08
   1  13  12   20.82    3.02
   1  13  13  168.57    6.02
   1  14 -10  319.18   10.07
   1  14 -10  319.91    9.19
   1  14  -9    9.68    2.60
   1  14  -8   87.61    6.41
   1  14  -7    6.93    2.96
   1  14  -6   60.13    5.94
   1  14  -6   56.66    4.22
   1  14  -5   38.44    4.87
   1  14  -5   34.24    3.83
   1  14  -4  195.99   10.53
   1  14  -4  175.43    9.37
   1  14  -3   42.39    5.15
   1  14  -2  218.05   10.55
   1  14  -1   48.56    4.74
   1  14   0  229.03   10.58
   1  14   1   34.49    4.69
   1  14   2   78.72    6.83
   1  14   3    8.05    3.20
   1  14   4  260.17   12.87
   1  14   5   12.49    3.79
   1  14   5    9.06    2.90
   1  14   6  118.24    7.18
   1  14   6  138.65    9.21
   1  14   7    9.39    3.15
   1  14   7    7.38    2.04
   1  14   8  149.84    8.88
   1  14   9    1.59    2.23
   1  14  10   15.05    2.74
   1  14  11    2.57    1.61
   1  15  -7   68.76    4.03
   1  15  -6   17.12    2.43
   1  15  -5  106.41    5.52
   1  15  -5   76.30    3.74
   1  15  -4   21.53    2.75
   1  15  -4   22.26    2.76
   1  15  -3  175.50    6.92
   1  15  -3  179.16    7.88
   1  15  -2    4.11    2.10
   1  15  -1   44.02    4.56
   1  15   0   -0.52    1.94
   1  15   1  109.51    7.05
   1  15   1  101.81    5.32
   1  15   2    7.07    2.25
   1  15   2    8.19    2.80
   1  15   3  246.03   10.43
   1  15   3  248.48    9.79
   1  15   4   14.45    3.05
   1  15   4   17.84    2.86
   1  15   5  243.57    8.97
   1  15   5  293.49   10.69
   1  15   6    2.72    2.14
   1  15   6    0.29    1.18
   1  15   7  156.11    7.21
   1  15   8    6.05    1.81
   1  15   9   54.73    3.41
   1  16   0   25.40    2.34
   1  16   1   -0.71    1.13
   1  16   2   71.63    3.67
   2  -9   2   56.02    7.66
   2  -9   3  281.98   17.28
   2  -9   4   -0.29    3.26
   2  -9   5  533.37   25.70
   2  -8   0  124.05   10.10
   2  -8   1   45.16    6.81
   2  -8   2  121.91   11.16
   2  -8   3   20.71    5.50
   2  -8   4  701.10   29.52
   2  -8   5  160.64   14.31
   2  -8   6  310.02   20.39
   2  -8   7   45.43    8.24
   2  -8  13  147.08    8.83
   2  -8  14  215.46   10.71
   2  -8  15  115.95    7.44
   2  -8  16   72.08    5.64
   2  -8  17   66.25    4.85
   2  -8  18   35.75    2.89
   2  -7  -1   95.57    8.01
   2  -7   0    2.97    2.63
   2  -7   1  323.11   16.62
   2  -7   2  112.96   10.45
   2  -7   3  334.97   18.39
   2  -7   4   16.45    4.58
   2  -7   5  646.68   27.93
   2  -7   6  191.20   15.22
   2  -7   7   70.72    9.85
   2  -7   8  123.15   12.82
   2  -7   9  394.22   23.66
   2  -7  10  574.32   28.35
   2  -7  11  372.68   14.28
   2  -7  12  161.71    9.72
   2  -7  13  155.30    9.94
   2  -7  14   24.54    4.64
   2  -7  15   56.83    6.14
   2  -7  16   39.95    5.30
   2  -7  17   44.22    5.08
   2  -7  18   69.20    5.45
   2  -7  19  124.40    6.10
   2  -6  -2  536.84   17.53
   2  -6  -1    0.86    2.59
   2  -6   0   73.16    7.03
   2  -6   1  378.35   16.99
   2  -6   2  578.45   22.46
   2  -6   3  205.15   13.45
   2  -6   4  157.34   12.43
   2  -6   5  443.19   21.72
   2  -6   6   99.08   10.49
   2  -6   7   15.60    4.81
   2  -6   8  211.68   16.10
   2  -6   9  156.17   13.99
   2  -6  10  820.89   33.93
   2  -6  11  322.36   13.15
   2  -6  11  345.50   21.31
   2  -6  12  829.32   24.38
   2  -6  13  264.12   13.36
   2  -6  14   26.00    4.99
   2  -6  15  156.67   10.50
   2  -6  16   -1.10    3.02
   2  -6  17   96.46    7.95
   2  -6  18   58.94    5.97
   2  -6  19   91.56    6.45
   2  -6  20  154.16    6.92
   2  -5  -3  441.03   13.36
   2  -5  -2  237.23   10.42
   2  -5  -1  392.57   14.57
   2  -5   0  265.10   12.33
   2  -5   1 1773.71   40.81
   2  -5   2  283.31   14.12
   2  -5   3 1298.89   35.20
   2  -5   4 1505.25   40.22
   2  -5   5  345.48   17.92
   2  -5   6  285.95   16.76
   2  -5   7    1.54    2.79
   2  -5   8   41.17    7.11
   2  -5   9  530.55   25.05
   2  -5  10   76.73   10.30
   2  -5  11  711.32   30.67
   2  -5  12  162.44    9.77
   2  -5  12  150.47   13.69
   2  -5  13  248.04   12.86
   2  -5  14  903.42   27.12
   2  -5  15   48.67    6.34
   2  -5  16  178.23   11.52
   2  -5  17   65.31    7.32
   2  -5  18  236.38   12.37
   2  -5  19  109.09    7.84
   2  -5  20   73.16    5.70
   2  -5  21  124.23    5.83
   2  -4  -3    2.92    1.54
   2  -4  -2   13.27    2.49
   2  -4  -1   65.99    5.30
   2  -4   0  416.55   14.51
   2  -4   1   24.06    3.89
   2  -4   2 1709.83   38.61
   2  -4   3   30.18    5.10
   2  -4   4  383.85   16.93
   2  -4   5  269.98   14.67
   2  -4   6  606.31   23.61
   2  -4   7  791.27   28.06
   2  -4   8  358.90   18.90
   2  -4   9   34.63    6.10
   2  -4  10  848.90   31.31
   2  -4  11   62.50    8.55
   2  -4  12   93.72   10.48
   2  -4  13  112.81    8.45
   2  -4  13  108.18   10.89
   2  -4  14  302.28   14.58
   2  -4  15  316.24   15.39
   2  -4  16  189.25   12.01
   2  -4  17  457.00   19.02
   2  -4  18  271.69   14.12
   2  -4  19  158.40   10.04
   2  -4  20   35.66    4.60
   2  -4  21   30.26    3.54
   2  -4  22   49.50    3.15
   2  -3  -4  239.91    6.50
   2  -3  -3   16.99    2.09
   2  -3  -2  157.12    6.63
   2  -3  -1   11.45    2.30
   2  -3   0  943.63   22.29
   2  -3   1  982.81   23.99
   2  -3   2   -0.38    1.99
   2  -3   3  575.57   18.69
   2  -3   4  228.79   11.72
   2  -3   5  458.30   18.01
   2  -3   6   58.82    6.83
   2  -3   7  716.57   24.65
   2  -3   8  647.73   24.23
   2  -3   9  220.33   13.83
   2  -3  10   12.34    4.17
   2  -3  11   89.77    9.24
   2  -3  12   25.78    5.59
   2  -3  13  201.79   10.93
   2  -3  14  160.84   14.75
   2  -3  14  180.62   10.98
   2  -3  15  629.77   22.09
   2  -3  16  514.10   20.34
   2  -3  17  122.24    9.73
   2  -3  18  159.45   10.98
   2  -3  19   51.45    6.32
   2  -3  20   45.02    5.37
   2  -3  21    1.54    2.17
   2  -3  22   35.70    3.14
   2  -2  -4  306.18    8.60
   2  -2  -4  269.50    6.56
   2  -2  -3  249.23    6.87
   2  -2  -3  245.30    7.09
   2  -2  -2  330.97    7.67
   2  -2  -2  318.88    9.07
   2  -2  -1    3.68    1.21
   2  -2  -1    3.99    1.59
   2  -2   0 3520.93   59.26
   2  -2   0 3590.93   55.34
   2  -2   1 1616.71   28.57
   2  -2   1 1603.94   32.07
   2  -2   2  414.33   11.55
   2  -2   2  402.38   13.39
   2  -2   3    3.12    2.05
   2  -2   4 1364.35   31.41
   2  -2   5   31.67    4.65
   2  -2   6  605.44   20.08
   2  -2   7   29.20    4.73
   2  -2   8  980.98   28.79
   2  -2   9  918.02   28.31
   2  -2  10   27.07    4.66
   2  -2  11  354.12   17.37
   2  -2  12  114.28    9.82
   2  -2  13  786.06   32.90
   2  -2  14  449.40   24.86
   2  -2  14  449.91   17.25
   2  -2  15  167.62    9.69
   2  -2  15  172.81   10.88
   2  -2  16  323.98   14.14
   2  -2  16  356.53   16.18
   2  -2  17   74.55    6.84
   2  -2  17   81.40    7.97
   2  -2  18  163.97   11.05
   2  -2  18  145.49    9.31
   2  -2  19  120.71    7.79
   2  -2  19  121.87    9.14
   2  -2  20    4.19    3.07
   2  -2  21  176.26    8.87
   2  -2  22    7.70    1.92
   2  -1  -2   38.84    2.94
   2  -1  -1 1764.36   30.27
   2  -1   0 1908.12   32.62
   2  -1   1 1901.49   33.45
   2  -1   2    7.05    2.55
   2  -1   3   26.54    3.48
   2  -1   3   33.28    3.74
   2  -1   4  364.62   12.59
   2  -1   4  374.11   13.13
   2  -1   5  354.57   14.05
   2  -1   5  358.80   12.94
   2  -1   6  505.83   16.55
   2  -1   7 1496.85   34.38
   2  -1   8   37.39    4.85
   2  -1   9  840.17   24.84
   2  -1  10  966.25   27.75
   2  -1  11  672.30   28.08
   2  -1  11  691.53   23.36
   2  -1  12  961.75   35.74
   2  -1  13  270.54   18.69
   2  -1  14  122.13   12.89
   2  -1  14  127.78    8.57
   2  -1  15  222.23   17.50
   2  -1  15  218.47   11.67
   2  -1  15  216.64   11.92
   2  -1  16   22.58    4.62
   2  -1  16   40.98    5.84
   2  -1  17  219.77   12.39
   2  -1  17  229.84   12.97
   2  -1  18    4.86    3.26
   2  -1  18    0.36    3.27
   2  -1  19  190.66   11.37
   2  -1  19  185.42   10.61
   2  -1  20  308.57   13.44
   2  -1  20  299.86   12.47
   2  -1  21   31.88    3.70
   2  -1  21   26.17    3.76
   2  -1  22  180.74    7.34
   2   0  -2 2640.72   44.45
   2   0  -1    1.54    2.08
   2   0   0  203.34    7.20
   2   0   1   15.60    2.79
   2   0   2 3748.41   62.15
   2   0   3  892.49   21.23
   2   0   4  372.68   13.33
   2   0   4  378.98    6.79
   2   0   5   34.29    4.41
   2   0   5   29.73    3.50
   2   0   6  157.59    9.58
   2   0   6  150.03    7.77
   2   0   7   34.17    4.10
   2   0   8  330.67   12.91
   2   0   9   73.58    8.12
   2   0   9   88.46    6.62
   2   0  10  150.69   12.14
   2   0  10  128.12    8.29
   2   0  11  473.34   22.95
   2   0  11  472.35   16.93
   2   0  12  735.59   30.41
   2   0  13  371.21   21.85
   2   0  14   35.30    7.27
   2   0  15   10.94    6.06
   2   0  15   14.28    4.17
   2   0  15    8.04    3.31
   2   0  16   13.68    4.81
   2   0  16    8.33    3.57
   2   0  17  121.82    9.12
   2   0  17  107.18    9.12
   2   0  18   82.95    8.03
   2   0  18   90.62    7.96
   2   0  19   82.44    7.27
   2   0  19   78.48    7.60
   2   0  20  155.76    9.66
   2   0  20  156.98    9.15
   2   0  21  346.32   12.88
   2   0  21  322.73   11.95
   2   0  22   55.62    3.79
   2   1  -1  437.39   12.11
   2   1   0   43.91    3.86
   2   1   1  548.11    9.58
   2   1   1  538.51   14.12
   2   1   2  415.18   12.49
   2   1   3  294.97   10.84
   2   1   4 2649.65   49.33
   2   1   5 1917.16   37.84
   2   1   5 1875.70   31.70
   2   1   5 1903.38   39.60
   2   1   6 1310.01   30.74
   2   1   6 1295.25   23.44
   2   1   6 1293.30   31.88
   2   1   7 1383.98   34.04
   2   1   7 1405.69   29.00
   2   1   7 1389.80   35.19
   2   1   7 1401.65   25.42
   2   1   8    4.09    1.31
   2   1   8    7.50    2.14
   2   1   9 1691.28   43.53
   2   1   9 1716.88   34.92
   2   1  10  283.17   16.37
   2   1  10  263.99   10.73
   2   1  11  863.10   31.78
   2   1  12  130.96   12.47
   2   1  13  569.55   27.26
   2   1  14  117.73   12.64
   2   1  15    3.36    3.52
   2   1  15    5.72    3.65
   2   1  15    8.08    3.06
   2   1  16  117.92    8.54
   2   1  16  115.81    9.44
   2   1  17    4.30    3.84
   2   1  17    4.98    3.12
   2   1  18  310.56   14.06
   2   1  18  325.68   16.29
   2   1  19   62.07    7.17
   2   1  19   53.91    5.77
   2   1  19   50.78    4.76
   2   1  20  172.01   10.62
   2   1  20  165.06    9.00
   2   1  21   83.73    5.49
   2   1  21   85.70    6.73
   2   1  22  138.66    7.05
   2   2  -1  924.26   20.82
   2   2   0 2468.03   43.52
   2   2   1  950.90   21.14
   2   2   2 1686.72   29.27
   2   2   2 1725.22   33.23
   2   2   3   52.47    4.00
   2   2   3   49.52    4.86
   2   2   4  565.95   15.60
   2   2   4  572.22   17.03
   2   2   5   56.54    5.20
   2   2   5   51.90    5.35
   2   2   5   51.62    3.90
   2   2   6  855.94   23.83
   2   2   6  870.56   19.70
   2   2   6  857.74   24.33
   2   2   7  382.59   16.08
   2   2   7  387.03   11.98
   2   2   7  371.53   15.80
   2   2   8  186.93   12.00
   2   2   8  195.70    7.87
   2   2   8  176.13    8.17
   2   2   9  147.94   11.37
   2   2   9  141.68    6.54
   2   2   9  136.06    7.23
   2   2  10 1068.62   34.49
   2   2  11   22.45    5.68
   2   2  12  978.67   36.01
   2   2  13    0.58    3.93
   2   2  14  514.28   26.62
   2   2  14  558.08   19.29
   2   2  15  159.59   15.14
   2   2  15  149.37    8.70
   2   2  15  144.48   10.38
   2   2  16   47.01    6.66
   2   2  16   49.64    5.57
   2   2  17  335.79   14.29
   2   2  17  335.69   16.60
   2   2  18   35.75    6.22
   2   2  18   27.02    4.39
   2   2  18   36.28    5.13
   2   2  19  318.64   15.75
   2   2  19  302.56   12.55
   2   2  19  291.24   12.46
   2   2  20   40.56    4.22
   2   2  20   30.42    5.21
   2   2  20   37.90    4.05
   2   2  21  149.50    9.00
   2   2  22   42.39    4.20
   2   3  -1   19.52    3.35
   2   3   0  352.43   11.69
   2   3   1  167.62    7.91
   2   3   2 1883.91   36.55
   2   3   3 2999.29   52.18
   2   3   3 3021.49   53.69
   2   3   4   25.87    3.60
   2   3   4   22.60    3.67
   2   3   5  197.99   10.12
   2   3   5  191.59    9.74
   2   3   5  188.89    9.07
   2   3   6  336.85   14.62
   2   3   6  349.08   12.81
   2   3   6  353.62   14.27
   2   3   7  989.96   28.79
   2   3   7  997.54   27.66
   2   3   7 1011.10   25.05
   2   3   8 1744.32   43.47
   2   3   8 1746.55   31.25
   2   3   8 1700.14   36.89
   2   3   9  347.17   18.04
   2   3   9  354.32   13.89
   2   3  10   96.04   10.05
   2   3  10  101.92    7.34
   2   3  11  692.48   28.94
   2   3  12   -0.62    3.59
   2   3  13  137.94   13.67
   2   3  14   12.46    4.91
   2   3  14   17.54    4.58
   2   3  15  152.79   14.87
   2   3  15  138.40   10.21
   2   3  16  254.97   14.08
   2   3  17  349.75   17.12
   2   3  18  204.60   12.92
   2   3  18  198.27   11.23
   2   3  19   96.05    8.89
   2   3  19   86.04    6.96
   2   3  20  155.67    8.21
   2   3  20  154.14   10.37
   2   3  21   24.09    4.06
   2   3  21   28.02    3.05
   2   3  22   -2.22    2.25
   2   4  -1  385.33   13.28
   2   4   0  226.11    9.66
   2   4   1 2027.92   38.92
   2   4   2  320.40   11.69
   2   4   3   18.43    3.33
   2   4   4 1466.60   33.53
   2   4   4 1490.06   32.05
   2   4   4 1473.37   34.29
   2   4   5   -0.65    2.48
   2   4   5    1.38    2.18
   2   4   5    0.23    2.20
   2   4   6 1952.29   44.14
   2   4   6 1838.57   41.06
   2   4   6 1873.32   40.24
   2   4   7  189.87   12.07
   2   4   7  192.98   10.79
   2   4   7  189.13   10.52
   2   4   8 2713.15   60.34
   2   4   8 2676.83   55.07
   2   4   8 2674.53   54.76
   2   4   9  156.01   12.52
   2   4   9  145.62    9.57
   2   4  10  565.88   25.27
   2   4  10  560.61   20.49
   2   4  11   69.09    9.35
   2   4  11   84.26    7.55
   2   4  12   27.08    6.51
   2   4  13    9.26    4.64
   2   4  14   48.59    8.70
   2   4  14   26.96    5.13
   2   4  15  103.80    8.94
   2   4  16  418.15   18.33
   2   4  17  412.59   17.47
   2   4  17  428.61   18.71
   2   4  18  255.52   14.37
   2   4  18  259.32   13.12
   2   4  19  118.90    8.20
   2   4  19  108.95    9.08
   2   4  20   10.34    3.53
   2   4  20   12.96    2.82
   2   4  21   12.08    3.01
   2   4  21   13.09    2.36
   2   5  -2   32.04    4.34
   2   5  -1  542.94   17.03
   2   5   0  151.08    8.18
   2   5   1 1448.11   31.04
   2   5   2  322.62   12.04
   2   5   3 1359.47   29.69
   2   5   3 1362.03   34.88
   2   5   4  366.23   13.14
   2   5   4  346.53   15.80
   2   5   5 1094.10   26.45
   2   5   5 1077.47   30.53
   2   5   6  162.76   11.28
   2   5   6  141.10   10.21
   2   5   6  162.24    9.11
   2   5   7 1964.37   48.04
   2   5   7 1893.86   41.14
   2   5   7 1929.78   45.47
   2   5   8  347.37   18.33
   2   5   8  323.76   15.98
   2   5   9  609.43   25.86
   2   5   9  594.27   22.63
   2   5  10  144.40   12.93
   2   5  10  151.21   11.12
   2   5  11  168.09   14.39
   2   5  11  145.18   11.06
   2   5  12  180.73   15.33
   2   5  13   30.15    6.59
   2   5  13   21.33    4.01
   2   5  14  242.73   12.75
   2   5  14  226.22   11.75
   2   5  15  575.50   21.06
   2   5  15  587.24   20.03
   2   5  16  140.07   10.26
   2   5  16  108.00    9.30
   2   5  17  423.90   18.52
   2   5  17  455.69   18.57
   2   5  18   63.04    7.28
   2   5  18   77.75    7.34
   2   5  19  143.14    9.87
   2   5  19  172.71    9.82
   2   5  20   19.04    3.80
   2   5  20   24.48    3.54
   2   5  21   12.84    2.89
   2   5  21   13.36    2.30
   2   6  -2  337.51   14.03
   2   6  -1   25.86    4.04
   2   6   0  778.41   21.41
   2   6   1   21.37    3.63
   2   6   2  443.34   19.32
   2   6   2  424.36   14.50
   2   6   3  123.41    7.51
   2   6   3  120.92   10.03
   2   6   4  511.49   16.08
   2   6   4  511.61   21.37
   2   6   5    4.19    2.94
   2   6   5    3.11    2.68
   2   6   6  923.80   30.33
   2   6   6  908.65   23.40
   2   6   7   26.35    5.54
   2   6   8  911.61   30.95
   2   6   9   -1.06    2.61
   2   6  10  440.59   20.96
   2   6  10  522.61   25.31
   2   6  11   50.92    7.20
   2   6  11   50.71    8.61
   2   6  12  128.44   10.63
   2   6  12  161.50   14.41
   2   6  13  283.12   19.71
   2   6  13  281.22   12.81
   2   6  13  289.80   14.12
   2   6  14  295.66   14.07
   2   6  14  293.53   14.53
   2   6  14  272.28   14.21
   2   6  15  110.83    8.95
   2   6  15  125.72    9.80
   2   6  15  110.83    9.00
   2   6  16  314.19   15.05
   2   6  16  342.85   16.20
   2   6  16  327.64   14.93
   2   6  17   43.74    6.12
   2   6  17   42.24    5.95
   2   6  18   95.64    8.09
   2   6  18   91.22    7.84
   2   6  19    5.32    2.97
   2   6  19   19.95    3.78
   2   6  20   40.60    4.57
   2   6  20   55.18    4.85
   2   6  21   25.52    2.76
   2   7 -11  471.50   16.56
   2   7 -10  221.33   11.02
   2   7  -4  105.93    8.84
   2   7  -3  886.66   26.31
   2   7  -2   11.85    3.25
   2   7  -1  984.65   26.15
   2   7   0   40.71    4.89
   2   7   1 1471.58   41.08
   2   7   1 1487.21   32.88
   2   7   2    0.58    1.90
   2   7   2    2.08    3.40
   2   7   3  483.00   21.83
   2   7   4  253.08   15.69
   2   7   5  170.17   13.14
   2   7   6  393.10   20.19
   2   7   7  235.08   15.67
   2   7   8  104.06   10.58
   2   7   9   19.10    4.83
   2   7  10    8.56    4.07
   2   7  11  222.69   15.56
   2   7  11  255.20   12.39
   2   7  11  242.28   13.09
   2   7  12   33.88    6.35
   2   7  12   25.13    3.97
   2   7  12   27.04    5.49
   2   7  12   34.24    5.25
   2   7  13  763.10   22.46
   2   7  13  796.26   25.29
   2   7  13  794.74   26.57
   2   7  14  436.21   18.31
   2   7  14  435.48   16.81
   2   7  14  408.26   18.40
   2   7  15  135.06    9.39
   2   7  15  169.07   11.36
   2   7  15  171.73   11.44
   2   7  16   86.95    7.60
   2   7  16  107.39    8.98
   2   7  16  103.16    8.68
   2   7  17   66.08    6.49
   2   7  17   72.97    7.30
   2   7  17   82.08    7.17
   2   7  18    3.16    2.60
   2   7  18    4.57    2.76
   2   7  19   -2.56    2.28
   2   7  19    0.49    2.13
   2   7  20    6.55    2.01
   2   7  21  122.41    5.17
   2   8 -12  452.09   17.41
   2   8 -11  509.45   19.09
   2   8 -10  331.63   15.25
   2   8  -9   84.94    7.65
   2   8  -8  179.39   10.65
   2   8  -6  219.29   13.96
   2   8  -5  175.69   12.15
   2   8  -4  313.01   15.42
   2   8  -3   32.42    4.93
   2   8  -2 1065.85   34.42
   2   8  -2 1125.10   29.62
   2   8  -1   10.19    4.35
   2   8   0  323.43   18.11
   2   8   1  279.14   16.97
   2   8   2 1635.07   46.37
   2   8   3   -1.12    2.84
   2   8   4 1388.01   42.97
   2   8   5  164.83   13.78
   2   8   6  685.72   29.09
   2   8   7  404.41   21.94
   2   8   8  146.40   13.28
   2   8   9   -1.22    3.20
   2   8  10   55.09    8.53
   2   8  10   52.62    5.52
   2   8  10   42.78    6.07
   2   8  10   47.78    5.46
   2   8  11   35.43    6.62
   2   8  11   32.94    4.65
   2   8  11   24.59    4.17
   2   8  11   23.47    4.80
   2   8  12  702.02   22.88
   2   8  12  687.20   25.20
   2   8  13  178.07   11.35
   2   8  13  172.20   12.36
   2   8  14  719.37   24.04
   2   8  14  687.42   25.20
   2   8  15   98.56    7.32
   2   8  15  107.57    8.82
   2   8  15  102.13    9.19
   2   8  16   68.53    6.12
   2   8  16   65.88    7.00
   2   8  16   63.16    6.75
   2   8  17   25.41    3.80
   2   8  17   35.04    5.09
   2   8  17   33.74    4.73
   2   8  18    4.54    2.15
   2   8  18    4.77    2.53
   2   8  19   44.46    4.44
   2   8  20   56.59    3.93
   2   9 -13  223.32   11.54
   2   9 -12   76.54    7.29
   2   9 -11  277.34   14.30
   2   9 -10  141.40   10.37
   2   9  -9  146.57   10.67
   2   9  -8   32.05    5.48
   2   9  -7  263.12   14.15
   2   9  -6   69.24    7.21
   2   9  -4    4.20    3.14
   2   9  -3  859.58   30.87
   2   9  -2    3.49    3.50
   2   9  -1  250.09   16.25
   2   9   0    3.17    3.43
   2   9   1  385.43   20.94
   2   9   2  189.01   14.68
   2   9   3  805.58   32.19
   2   9   4   17.00    5.74
   2   9   5  287.03   18.76
   2   9   6   54.19    8.68
   2   9   7  252.37   17.92
   2   9   7  219.10   12.69
   2   9   8   50.76    8.49
   2   9   8   53.49    6.11
   2   9   8   57.77    5.04
   2   9   8   45.72    6.68
   2   9   9    0.98    3.29
   2   9   9    0.09    3.05
   2   9   9    4.73    2.48
   2   9   9   -0.13    3.80
   2   9  10   13.89    3.94
   2   9  10   19.29    3.89
   2   9  10   22.39    5.32
   2   9  11  569.36   19.79
   2   9  11  504.40   19.37
   2   9  11  557.98   23.06
   2   9  12   64.45    6.54
   2   9  12   57.62    6.54
   2   9  12   57.86    7.85
   2   9  13  424.71   17.49
   2   9  13  405.33   19.50
   2   9  14    7.78    3.53
   2   9  14   12.81    4.67
   2   9  15  336.26   15.05
   2   9  15  309.76   15.48
   2   9  16   56.84    6.03
   2   9  16   56.09    6.10
   2   9  17   24.95    3.99
   2   9  17   32.03    4.31
   2   9  18   38.12    4.21
   2   9  19   47.51    3.91
   2   9  20  114.78    4.44
   2  10 -14  207.92    9.25
   2  10 -13   70.90    6.29
   2  10 -12  189.80   11.32
   2  10 -11   95.77    8.66
   2  10 -10   51.27    6.85
   2  10  -9   20.02    4.73
   2  10  -8  212.43   13.58
   2  10  -7    1.43    2.84
   2  10  -6  380.75   17.82
   2  10  -5   13.64    4.38
   2  10  -4  854.42   27.27
   2  10  -3   10.54    4.12
   2  10  -3   14.74    3.92
   2  10  -2  187.21   11.07
   2  10  -2  186.11   13.91
   2  10  -1   30.57    6.44
   2  10   0  354.33   20.69
   2  10   1    8.71    4.14
   2  10   2  776.04   32.30
   2  10   3    0.84    2.91
   2  10   3   -1.55    3.16
   2  10   4  338.44   21.00
   2  10   4  299.09   14.73
   2  10   4  299.50   14.26
   2  10   5   96.83   11.65
   2  10   5   89.21    8.20
   2  10   5   93.57    8.51
   2  10   6   21.44    6.03
   2  10   6   26.34    5.15
   2  10   6   27.64    5.18
   2  10   7   31.36    7.05
   2  10   7   37.28    5.93
   2  10   7   34.73    6.11
   2  10   8  159.20   11.25
   2  10   8  155.27   11.92
   2  10   9  158.04    9.12
   2  10   9  160.86   12.24
   2  10   9  152.68   11.01
   2  10  10  327.92   14.00
   2  10  10  316.18   17.59
   2  10  10  317.51   15.79
   2  10  11   50.89    6.37
   2  10  11   56.83    6.10
   2  10  11   56.51    7.75
   2  10  12  369.06   15.37
   2  10  12  344.07   18.36
   2  10  12  370.75   16.02
   2  10  13   19.95    4.26
   2  10  13   15.54    3.81
   2  10  13   12.84    4.58
   2  10  14   68.43    6.48
   2  10  14   65.57    7.51
   2  10  15    6.46    2.75
   2  10  15    2.37    2.89
   2  10  16    8.83    2.94
   2  10  16   10.29    3.08
   2  10  17    4.24    2.13
   2  10  18  113.84    5.69
   2  10  19   98.01    4.07
   2  11 -14   51.58    4.04
   2  11 -13  135.71    7.94
   2  11 -12  162.38    9.89
   2  11 -11   20.70    4.78
   2  11 -10   53.01    7.02
   2  11  -9  160.33   11.81
   2  11  -8    0.82    3.21
   2  11  -7  588.16   23.77
   2  11  -6    0.43    3.31
   2  11  -5  561.92   22.83
   2  11  -4    9.35    3.98
   2  11  -3  674.20   24.08
   2  11  -2  144.86   10.54
   2  11  -2  129.46    8.65
   2  11  -1  279.92   14.23
   2  11  -1  290.43   13.52
   2  11   0   59.90    6.21
   2  11   0   65.65    8.57
   2  11   0   50.57    6.33
   2  11   1  677.80   20.75
   2  11   1  689.01   28.97
   2  11   1  657.87   22.99
   2  11   2   71.14    7.65
   2  11   3  160.27   11.17
   2  11   3  140.89   10.11
   2  11   4    1.86    3.67
   2  11   4   -2.54    3.43
   2  11   5  181.59   12.40
   2  11   5  202.42   12.99
   2  11   6  116.49   10.21
   2  11   6  114.44   10.14
   2  11   7  372.69   18.81
   2  11   7  366.71   18.00
   2  11   8   83.76    9.17
   2  11   8   71.10    8.29
   2  11   9  660.28   26.00
   2  11   9  631.04   23.81
   2  11  10  111.43    7.66
   2  11  10  119.36    9.98
   2  11  10  122.55   11.18
   2  11  11  408.89   15.24
   2  11  11  422.84   17.85
   2  11  11  412.17   20.03
   2  11  12  210.68   10.41
   2  11  12  190.88   13.23
   2  11  12  200.09   11.29
   2  11  13    0.24    2.18
   2  11  13    4.76    2.42
   2  11  13    5.08    3.78
   2  11  14   51.69    5.01
   2  11  14   39.22    5.79
   2  11  14   48.77    4.46
   2  11  15   -0.79    2.04
   2  11  16    5.02    1.80
   2  11  17  121.49    5.36
   2  12 -13   46.97    4.03
   2  12 -13   47.47    3.07
   2  12 -12   47.59    4.86
   2  12 -11   21.73    4.22
   2  12 -10  117.84    9.23
   2  12  -9    1.02    2.96
   2  12  -8  247.52   14.72
   2  12  -7   69.24    8.11
   2  12  -6  269.33   15.64
   2  12  -5   42.67    6.93
   2  12  -4  141.06   11.06
   2  12  -3  230.00   13.84
   2  12  -2  460.39   19.42
   2  12  -1   14.58    4.15
   2  12  -1   15.43    4.33
   2  12   0  723.40   23.37
   2  12   0  628.91   22.62
   2  12   1    5.31    2.78
   2  12   1    1.74    3.27
   2  12   2  274.61   14.89
   2  12   3   98.77    9.24
   2  12   4   64.05    7.90
   2  12   5   -1.74    3.55
   2  12   6  193.85   13.25
   2  12   6  214.23   13.91
   2  12   7   79.80    8.74
   2  12   7   87.94    9.21
   2  12   8  426.25   20.21
   2  12   8  427.73   19.40
   2  12   9    6.34    4.11
   2  12   9    5.91    3.74
   2  12  10  380.51   18.76
   2  12  10  368.29   16.87
   2  12  11    7.90    3.23
   2  12  11    3.04    1.97
   2  12  11    3.60    3.65
   2  12  12   41.71    5.02
   2  12  12   47.92    4.31
   2  12  13   52.18    4.26
   2  12  13   48.40    4.58
   2  12  14    1.32    1.50
   2  12  14    3.67    1.65
   2  12  15    8.83    1.72
   2  13 -12   15.00    2.36
   2  13 -12    6.05    1.31
   2  13 -11   62.94    5.24
   2  13 -10    2.47    2.46
   2  13  -9  469.04   17.75
   2  13  -8    0.97    2.97
   2  13  -7  359.27   16.82
   2  13  -6   48.42    6.74
   2  13  -5  117.22    9.82
   2  13  -4   27.82    5.13
   2  13  -3   62.16    7.16
   2  13  -2    3.49    3.05
   2  13  -1  245.79   12.88
   2  13  -1  230.47   11.95
   2  13   0    6.03    2.78
   2  13   0    3.56    3.41
   2  13   1  508.09   19.71
   2  13   2    1.07    3.50
   2  13   3  159.23   11.37
   2  13   4   13.12    4.35
   2  13   5  144.79   11.06
   2  13   6    4.08    3.44
   2  13   7  266.94   14.77
   2  13   8    0.80    3.20
   2  13   9  326.31   15.20
   2  13  10    0.65    2.90
   2  13  11   86.00    6.67
   2  13  12   22.85    3.30
   2  13  13   21.22    2.90
   2  14 -10  213.17    8.27
   2  14  -9   27.35    3.52
   2  14  -8  296.76   12.36
   2  14  -7   34.39    4.66
   2  14  -6   81.10    7.00
   2  14  -6   72.64    4.86
   2  14  -5   16.52    3.93
   2  14  -4   71.68    6.79
   2  14  -3    1.52    2.38
   2  14  -2  253.46   12.10
   2  14  -1    7.43    2.85
   2  14  -1   10.48    3.06
   2  14   0  463.33   15.16
   2  14   0  449.50   16.12
   2  14   1    4.99    2.88
   2  14   2  240.18   12.46
   2  14   3    2.75    2.72
   2  14   4  139.87    9.76
   2  14   5    5.85    3.50
   2  14   6  306.07   14.50
   2  14   7    0.04    2.54
   2  14   8  108.58    5.98
   2  14   8  176.45   10.08
   2  14   9    0.96    2.44
   2  14  10   87.42    6.17
   2  14  11   21.04    2.93
   2  14  12   15.20    1.92
   2  15  -8   36.71    2.94
   2  15  -7   34.33    3.27
   2  15  -6   47.23    4.10
   2  15  -5   78.54    5.28
   2  15  -5   62.47    3.70
   2  15  -4   15.20    2.67
   2  15  -4   12.06    2.35
   2  15  -3  215.06    8.82
   2  15  -3  185.73    8.56
   2  15  -2   -0.72    1.47
   2  15   0   -1.05    1.55
   2  15   1  144.27    7.32
   2  15   2   65.66    5.31
   2  15   3   93.87    6.45
   2  15   4   31.48    4.00
   2  15   5  234.64    9.73
   2  15   5  295.76   11.63
   2  15   6    8.17    2.73
   2  15   6    3.70    1.80
   2  15   7  130.88    5.40
   2  15   7  259.31    9.95
   2  15   8  114.63    6.25
   2  15   9   21.26    2.67
   2  15  10   16.06    2.00
   2  16  -2  100.88    4.47
   2  16  -1   13.39    2.04
   2  16   0   72.72    4.35
   2  16   1    0.54    1.39
   2  16   2    7.71    1.71
   2  16   3   25.15    2.58
   2  16   4   98.01    4.38
   3  -8   2  449.14   21.22
   3  -8   3    3.48    3.30
   3  -8   4  389.33   21.51
   3  -8   5   -3.33    3.58
   3  -8   6  416.72   23.17
   3  -7   0    1.29    2.76
   3  -7   1   76.31    8.54
   3  -7   2   29.68    5.68
   3  -7   3  326.43   18.78
   3  -7   4  231.85   16.04
   3  -7   5  382.25   21.43
   3  -7   6  465.74   24.35
   3  -7   7  392.39   23.12
   3  -7   8  421.12   24.46
   3  -7  13  155.91    9.31
   3  -7  14  200.81   10.72
   3  -7  15  115.11    7.93
   3  -7  16  288.87   12.05
   3  -7  17    6.07    2.59
   3  -7  18   50.12    4.11
   3  -6  -1  121.50    8.79
   3  -6   0  372.50   16.77
   3  -6   1  268.87   14.64
   3  -6   2   10.71    4.41
   3  -6   3   75.02    8.57
   3  -6   4  404.09   20.63
   3  -6   5  364.82   20.25
   3  -6   6  603.00   27.20
   3  -6   7  257.64   17.82
   3  -6   8  263.48   18.27
   3  -6   9   41.67    8.43
   3  -6  10  221.68   17.42
   3  -6  11  350.65   13.63
   3  -6  12  293.04   13.23
   3  -6  13  196.38   11.34
   3  -6  14   87.39    7.66
   3  -6  15  557.48   19.89
   3  -6  16   19.11    4.19
   3  -6  17  105.61    7.79
   3  -6  18    3.68    2.46
   3  -6  19   39.02    3.96
   3  -6  20   74.38    4.09
   3  -5  -2    1.70    1.78
   3  -5  -1  584.86   19.26
   3  -5   0   74.11    6.86
   3  -5   1  598.63   21.58
   3  -5   2  635.78   23.41
   3  -5   3  589.92   23.26
   3  -5   4  575.25   23.82
   3  -5   5  485.95   22.60
   3  -5   6  328.28   18.81
   3  -5   7  141.72   12.64
   3  -5   8    2.32    3.00
   3  -5   9  219.41   16.38
   3  -5  10   39.60    7.36
   3  -5  11  564.85   17.70
   3  -5  11  501.33   25.79
   3  -5  12   76.89    6.86
   3  -5  12   60.88    8.98
   3  -5  13  297.12   14.16
   3  -5  14  478.13   18.71
   3  -5  15   15.92    4.39
   3  -5  16  311.26   15.12
   3  -5  17   14.21    4.21
   3  -5  18  131.44    8.92
   3  -5  19  195.51    9.89
   3  -5  20  123.20    6.82
   3  -5  21  112.10    4.93
   3  -4  -3   26.52    3.10
   3  -4  -2  357.92   12.89
   3  -4  -1   13.00    3.23
   3  -4   0  685.64   20.91
   3  -4   1   30.03    4.68
   3  -4   2 1399.16   35.50
   3  -4   3  606.41   22.17
   3  -4   4  568.36   22.17
   3  -4   5  531.24   22.22
   3  -4   6   74.64    8.48
   3  -4   7    7.95    3.70
   3  -4   8   87.80    9.60
   3  -4   9   18.88    5.06
   3  -4  10  454.18   23.05
   3  -4  11  460.64   23.76
   3  -4  12  434.84   16.16
   3  -4  12  434.31   22.76
   3  -4  13  350.36   15.44
   3  -4  13  322.42   18.90
   3  -4  14    6.84    3.64
   3  -4  15  258.56   13.98
   3  -4  16   50.91    6.74
   3  -4  17  159.31   10.93
   3  -4  18   80.62    7.68
   3  -4  19  116.70    8.42
   3  -4  20  300.93   12.13
   3  -4  21  127.58    6.51
   3  -3  -3  176.46    7.49
   3  -3  -2  493.93   14.48
   3  -3  -1  730.01   19.75
   3  -3   0  299.06   12.17
   3  -3   1 3034.11   57.54
   3  -3   2  861.91   24.69
   3  -3   3  846.49   25.60
   3  -3   4  389.39   17.04
   3  -3   5  120.28    9.76
   3  -3   6  178.29   12.21
   3  -3   7    6.66    3.55
   3  -3   8    3.89    3.19
   3  -3   9  517.51   23.09
   3  -3  10  628.58   25.97
   3  -3  11  830.45   31.13
   3  -3  12  530.11   24.47
   3  -3  13   31.15    5.07
   3  -3  13   35.99    6.64
   3  -3  14  533.33   19.92
   3  -3  15  154.83   10.80
   3  -3  16   88.95    8.79
   3  -3  17  217.62   13.08
   3  -3  18  216.39   12.75
   3  -3  19  133.74    9.52
   3  -3  20  206.53   10.63
   3  -3  21   23.81    3.49
   3  -3  22   69.40    4.09
   3  -2  -5    7.74    2.26
   3  -2  -4  292.85    9.50
   3  -2  -4  288.49    8.67
   3  -2  -3   32.51    2.95
   3  -2  -3   31.87    3.12
   3  -2  -2   20.81    2.40
   3  -2  -2   15.06    2.62
   3  -2  -1    6.48    1.87
   3  -2  -1    9.65    2.22
   3  -2   0  880.38   19.07
   3  -2   0  884.95   22.03
   3  -2   1  130.00    7.84
   3  -2   1  134.48    6.53
   3  -2   2 2473.60   44.84
   3  -2   2 2418.93   48.64
   3  -2   3  207.13    9.56
   3  -2   3  205.70   10.84
   3  -2   4  872.28   23.58
   3  -2   4  857.60   25.28
   3  -2   5   18.60    4.48
   3  -2   6  433.16   17.96
   3  -2   7  592.89   22.21
   3  -2   8  597.72   22.99
   3  -2   9  371.82   18.12
   3  -2  10 1099.75   33.78
   3  -2  11  411.89   19.76
   3  -2  12   21.22    5.09
   3  -2  13   58.54    8.75
   3  -2  13   56.86    6.09
   3  -2  13   42.97    6.60
   3  -2  14  173.02   15.06
   3  -2  14  179.78   11.11
   3  -2  15  214.55   12.53
   3  -2  16  309.46   15.41
   3  -2  17  102.07    9.18
   3  -2  18  447.83   18.80
   3  -2  19  226.49   12.66
   3  -2  20   40.83    5.28
   3  -2  21  115.18    7.29
   3  -2  22    9.32    2.11
   3  -1  -5  817.75   20.98
   3  -1  -4  151.84    7.65
   3  -1  -3   64.70    4.82
   3  -1  -2  227.08    8.66
   3  -1  -1 2506.09   44.31
   3  -1   0  865.59   19.95
   3  -1   1  148.67    7.35
   3  -1   2   73.40    5.66
   3  -1   3   91.23    6.69
   3  -1   4  239.32   11.42
   3  -1   4  218.93   10.92
   3  -1   5  164.58   10.09
   3  -1   5  159.55    9.60
   3  -1   6   64.94    6.89
   3  -1   6   78.21    7.08
   3  -1   7  527.21   19.57
   3  -1   8  669.55   22.97
   3  -1   9  231.34   13.21
   3  -1  10  714.02   24.80
   3  -1  11  212.16   13.26
   3  -1  12  348.28   20.24
   3  -1  12  307.12   15.98
   3  -1  13    4.40    3.87
   3  -1  14  175.31   15.27
   3  -1  14  161.72    9.34
   3  -1  14  166.51   10.32
   3  -1  15  510.23   18.24
   3  -1  15  505.83   19.27
   3  -1  16   85.77    7.84
   3  -1  16   92.44    8.25
   3  -1  17  362.46   16.88
   3  -1  17  347.77   15.64
   3  -1  18  113.58    9.40
   3  -1  18  100.18    8.06
   3  -1  19   81.51    7.92
   3  -1  19   71.35    6.46
   3  -1  20   93.31    6.56
   3  -1  20   96.88    7.70
   3  -1  21    2.86    2.44
   3  -1  22  181.57    7.45
   3   0  -4  516.72   16.09
   3   0  -3  325.52   11.87
   3   0  -2 7228.34  113.84
   3   0  -1  299.17   10.92
   3   0   0 1262.96   27.24
   3   0   1 1066.45   24.78
   3   0   2    8.24    3.09
   3   0   3   71.51    6.01
   3   0   4  103.33    7.68
   3   0   5  100.99    8.06
   3   0   6 1250.46   33.45
   3   0   6 1274.02   30.72
   3   0   7  313.31   13.66
   3   0   7  322.67   16.10
   3   0   8 1431.28   34.76
   3   0   9  542.76   19.44
   3   0  10    1.61    3.18
   3   0  10    3.04    2.20
   3   0  11  309.09   18.08
   3   0  11  305.38   14.85
   3   0  12   76.52    9.44
   3   0  13  288.72   18.69
   3   0  14  200.25   16.01
   3   0  14  181.03   10.31
   3   0  14  187.35   10.58
   3   0  15  272.37   18.91
   3   0  15  273.72   13.58
   3   0  15  269.44   13.47
   3   0  16  565.57   20.44
   3   0  16  505.51   19.84
   3   0  17   76.57    7.81
   3   0  17   59.71    6.95
   3   0  18   19.29    4.57
   3   0  18   28.37    5.18
   3   0  19  174.83   10.70
   3   0  19  179.23   11.01
   3   0  20   -3.13    2.99
   3   0  20   -0.49    2.62
   3   0  21  190.63    9.30
   3   0  22    9.31    2.09
   3   1  -3 3732.95   65.74
   3   1  -2  149.65    8.12
   3   1  -1  896.01   22.14
   3   1   0    4.57    3.03
   3   1   1  924.65   23.04
   3   1   2  129.33    7.87
   3   1   3  227.80   10.95
   3   1   4   38.98    5.18
   3   1   5  315.19   14.19
   3   1   6 1052.96   29.97
   3   1   6 1056.79   19.31
   3   1   7 3069.38   59.87
   3   1   7 3134.12   64.54
   3   1   7 3065.13   57.81
   3   1   8   80.70    7.62
   3   1   8   94.71    9.18
   3   1   8   90.11    6.92
   3   1   9 1587.42   41.16
   3   1   9 1577.09   36.06
   3   1  10  297.38   16.63
   3   1  10  287.36   13.04
   3   1  11  565.34   24.73
   3   1  11  555.59   18.69
   3   1  12   47.58    7.50
   3   1  13  161.49   14.00
   3   1  14  296.56   19.52
   3   1  14  301.28   13.01
   3   1  14  304.45   13.78
   3   1  15  322.18   20.46
   3   1  15  311.55   15.17
   3   1  15  308.50   14.20
   3   1  16  243.11   13.58
   3   1  16  239.69   12.85
   3   1  17   52.01    6.79
   3   1  17   55.90    6.57
   3   1  18  313.84   15.71
   3   1  18  305.40   14.62
   3   1  19    9.37    3.85
   3   1  19   14.89    3.76
   3   1  20  172.82   10.29
   3   1  20  165.35    7.79
   3   1  20  151.50    9.05
   3   1  21    0.51    2.37
   3   1  21    2.43    1.91
   3   1  22  185.82    6.86
   3   2  -2 2428.64   47.23
   3   2  -1   87.72    6.60
   3   2   0  596.82   17.79
   3   2   1   27.30    4.15
   3   2   2    7.83    1.32
   3   2   2    5.41    3.01
   3   2   3  535.82   12.85
   3   2   3  520.73   17.52
   3   2   4   25.74    3.07
   3   2   4   23.34    4.24
   3   2   5  665.79   18.11
   3   2   5  647.60   21.64
   3   2   6  388.02   14.46
   3   2   6  372.66   16.49
   3   2   6  377.76   11.49
   3   2   7  147.12    9.45
   3   2   7  143.60   10.71
   3   2   7  142.65    6.60
   3   2   8 1012.67   29.61
   3   2   8 1018.32   31.79
   3   2   8 1032.25   21.64
   3   2   9  138.32   10.50
   3   2   9  117.14   10.63
   3   2   9  126.24    7.80
   3   2  10  733.58   27.45
   3   2  10  755.41   21.06
   3   2  11    1.55    3.85
   3   2  12  532.24   24.83
   3   2  13   46.36    7.85
   3   2  14  520.77   26.32
   3   2  14  492.39   18.53
   3   2  15   45.69    8.34
   3   2  15   38.72    6.04
   3   2  15   33.48    5.10
   3   2  16   85.54    7.48
   3   2  16   78.97    8.06
   3   2  17  281.79   15.40
   3   2  17  284.14   13.73
   3   2  18   -4.44    4.06
   3   2  18    2.08    2.88
   3   2  19  168.90   11.28
   3   2  19  153.30    9.41
   3   2  20   79.21    7.42
   3   2  20   72.59    5.59
   3   2  20   69.47    5.84
   3   2  21  141.77    8.68
   3   2  21  142.26    6.36
   3   2  21  134.41    6.81
   3   3  -2  125.82    8.14
   3   3  -1   10.72    3.21
   3   3   0  299.68   12.43
   3   3   1  192.00    9.91
   3   3   2   48.79    5.44
   3   3   3 1089.27   22.38
   3   3   3 1107.13   28.12
   3   3   4  627.03   16.74
   3   3   4  647.69   20.62
   3   3   5 2837.11   52.39
   3   3   5 2828.46   57.03
   3   3   6  508.89   17.45
   3   3   6  490.11   19.32
   3   3   6  524.15   16.00
   3   3   7 1026.94   28.28
   3   3   7  971.21   23.99
   3   3   7  996.76   29.95
   3   3   8  120.32    9.65
   3   3   8  116.42    9.96
   3   3   8  115.71    7.05
   3   3   9    5.16    3.19
   3   3   9    6.16    4.30
   3   3   9    1.10    1.39
   3   3   9    0.07    1.84
   3   3  10  367.67   18.95
   3   3  11   11.97    4.56
   3   3  12   43.06    7.50
   3   3  13  480.31   24.50
   3   3  14  440.23   24.24
   3   3  14  425.98   17.44
   3   3  14  415.75   14.92
   3   3  15  150.63   10.76
   3   3  15  133.99    8.56
   3   3  16   14.59    4.81
   3   3  16   24.27    4.38
   3   3  17    8.04    4.31
   3   3  17    3.59    2.90
   3   3  18  341.59   16.99
   3   3  18  308.03   13.49
   3   3  19   21.73    4.90
   3   3  19   21.60    3.85
   3   3  19   16.29    3.65
   3   3  20  212.51   11.96
   3   3  20  223.29   10.25
   3   3  21   88.14    6.95
   3   3  21   95.22    5.59
   3   3  22   78.36    3.49
   3   4  -3  149.67    9.87
   3   4  -2  197.12   10.81
   3   4  -1  752.03   22.24
   3   4   0   13.56    3.57
   3   4   1    1.34    2.53
   3   4   2 1315.47   31.68
   3   4   3  446.72   16.45
   3   4   4 2405.89   49.27
   3   4   4 2330.02   44.82
   3   4   5  765.28   23.82
   3   4   5  755.71   21.65
   3   4   6 1578.78   38.92
   3   4   6 1585.66   36.45
   3   4   6 1638.68   37.56
   3   4   7  366.04   14.79
   3   4   7  357.92   16.65
   3   4   7  360.26   16.42
   3   4   8  127.89    8.54
   3   4   8  113.41    9.69
   3   4   8  107.95    9.51
   3   4   9  244.83   12.07
   3   4   9  211.77   13.60
   3   4   9  247.96   15.11
   3   4  10  425.76   16.36
   3   4  10  429.29   21.11
   3   4  11  355.88   19.97
   3   4  12  847.05   32.97
   3   4  13   61.08    8.96
   3   4  14  831.16   33.90
   3   4  14  829.80   25.68
   3   4  14  811.13   23.53
   3   4  15  304.70   15.29
   3   4  15  304.11   12.46
   3   4  15  332.25   14.30
   3   4  16  131.92   10.49
   3   4  16  144.96    9.24
   3   4  17   47.07    6.63
   3   4  18   53.99    7.13
   3   4  19  212.39   12.76
   3   4  19  234.36   11.83
   3   4  20   21.34    4.39
   3   4  20   16.92    3.42
   3   4  21  127.37    8.03
   3   4  21  132.09    6.68
   3   4  22   40.79    2.67
   3   5  -3  238.27   13.02
   3   5  -2   44.15    5.78
   3   5  -1   74.85    6.86
   3   5   0  158.08    9.76
   3   5   1  397.34   15.50
   3   5   2   36.39    5.22
   3   5   3 5059.88   88.86
   3   5   4  130.45    8.92
   3   5   5 1560.00   37.03
   3   5   5 1493.09   37.95
   3   5   6   26.47    5.10
   3   5   6   34.80    5.08
   3   5   6   32.19    5.20
   3   5   7  313.07   15.07
   3   5   7  331.91   15.95
   3   5   8   76.50    7.83
   3   5   8   73.39    7.27
   3   5   8   85.55    8.91
   3   5   9   37.32    5.97
   3   5   9   33.97    5.20
   3   5   9   32.66    6.24
   3   5  10    0.22    2.28
   3   5  10    3.85    3.59
   3   5  11  669.07   28.26
   3   5  12   38.77    7.33
   3   5  13  272.21   18.59
   3   5  13  263.22   12.73
   3   5  13  236.01   12.07
   3   5  14  160.37   14.12
   3   5  14  139.69   10.00
   3   5  14  142.30    9.90
   3   5  15  242.09   13.47
   3   5  15  243.65   13.04
   3   5  16   86.78    8.67
   3   5  16   95.46    7.93
   3   5  17  132.65   10.61
   3   5  17  146.66    9.37
   3   5  18  121.40    9.70
   3   5  18  127.87    9.45
   3   5  19  148.84   10.44
   3   5  19  154.94    9.68
   3   5  20    4.32    2.88
   3   5  20    5.26    2.56
   3   5  21   41.99    3.88
   3   5  22   39.06    2.60
   3   6  -4  463.01   19.72
   3   6  -3  117.85    9.54
   3   6  -2  132.13    9.62
   3   6  -1   79.48    7.57
   3   6   0  444.23   17.46
   3   6   1  271.29   12.99
   3   6   2  335.13   14.63
   3   6   3  270.12   12.89
   3   6   4 1102.65   29.23
   3   6   4 1088.45   33.02
   3   6   5  153.95    9.92
   3   6   5  149.50   11.43
   3   6   6  204.38   11.67
   3   6   6  198.16   12.91
   3   6   7  118.20   10.04
   3   6   7   97.93    8.45
   3   6   8  581.43   23.13
   3   6   8  554.71   20.99
   3   6   9  319.40   15.85
   3   6   9  328.89   17.21
   3   6   9  362.75   19.26
   3   6  10  375.76   18.51
   3   6  10  390.10   20.72
   3   6  11  317.43   16.66
   3   6  11  350.33   20.33
   3   6  12  219.10   16.62
   3   6  12  191.71   11.31
   3   6  13  462.09   24.17
   3   6  13  440.24   17.18
   3   6  13  455.02   18.51
   3   6  14   63.98    7.06
   3   6  14   66.61    7.31
   3   6  15  164.11   11.09
   3   6  15  187.65   12.05
   3   6  16   88.54    8.28
   3   6  16   98.29    8.94
   3   6  16   93.43    8.34
   3   6  17  106.34    9.06
   3   6  17  111.75    9.14
   3   6  17  123.85    9.06
   3   6  18  252.19   13.30
   3   6  18  271.98   13.62
   3   6  18  252.04   11.55
   3   6  19    4.38    2.93
   3   6  19   10.06    3.19
   3   6  20  105.78    6.86
   3   6  21    2.43    1.68
   3   7 -10  107.41    7.75
   3   7  -6    1.02    2.79
   3   7  -5  168.97   12.37
   3   7  -4   56.74    7.24
   3   7  -3  464.56   19.65
   3   7  -2   12.31    4.15
   3   7  -1 2435.97   52.46
   3   7   0   42.28    5.44
   3   7   1 2726.55   55.56
   3   7   2  120.74    8.75
   3   7   3   63.16    8.29
   3   7   3   62.30    6.44
   3   7   4  211.78   11.58
   3   7   4  197.85   13.95
   3   7   5  620.39   20.72
   3   7   5  624.39   25.62
   3   7   6   82.01    9.16
   3   7   7  125.73   11.29
   3   7   8   19.04    4.92
   3   7   9  946.20   32.96
   3   7  10  465.98   22.33
   3   7  11  679.57   26.59
   3   7  11  757.11   24.37
   3   7  12   74.35    6.42
   3   7  12   83.52    8.18
   3   7  13  180.74   10.73
   3   7  13  181.02   12.14
   3   7  14  190.70   11.35
   3   7  14  181.52   11.77
   3   7  14  195.35   12.68
   3   7  15  335.99   15.29
   3   7  15  388.07   17.15
   3   7  15  365.90   17.14
   3   7  16   78.67    7.33
   3   7  16   85.56    8.12
   3   7  16   73.09    7.56
   3   7  17   31.92    4.85
   3   7  17   42.79    5.87
   3   7  17   36.76    5.16
   3   7  18   82.46    7.08
   3   7  18   93.34    7.72
   3   7  18   85.72    6.69
   3   7  19   56.46    5.61
   3   7  20   25.81    3.36
   3   7  21   25.70    2.60
   3   8 -12   49.14    5.39
   3   8 -11  333.73   14.77
   3   8 -10  590.34   20.86
   3   8  -9   68.06    9.19
   3   8  -9   61.04    6.41
   3   8  -8  861.43   25.60
   3   8  -8  839.60   32.08
   3   8  -7    2.15    3.74
   3   8  -6  159.01   12.73
   3   8  -5  115.72   10.68
   3   8  -4   34.05    5.88
   3   8  -3    3.88    3.65
   3   8  -2  354.16   16.80
   3   8  -1   97.86    8.58
   3   8   0 2059.51   46.57
   3   8   1   87.59    7.65
   3   8   2 1253.00   40.03
   3   8   3    3.85    3.62
   3   8   4  165.59   13.59
   3   8   5  150.30   13.11
   3   8   6   21.80    5.56
   3   8   7   35.06    6.54
   3   8   8  693.26   28.90
   3   8   9  281.67   18.26
   3   8  10  446.07   22.63
   3   8  10  464.11   15.91
   3   8  10  463.11   19.31
   3   8  11    3.16    3.20
   3   8  11    0.05    2.98
   3   8  11   -1.19    2.32
   3   8  11    4.58    3.63
   3   8  12  718.22   22.86
   3   8  12  685.24   25.17
   3   8  13  277.82   13.87
   3   8  13  266.99   12.13
   3   8  13  266.66   15.35
   3   8  14  204.22   11.11
   3   8  14  219.94   12.72
   3   8  14  205.02   13.36
   3   8  15   43.77    5.26
   3   8  15   48.43    6.25
   3   8  15   46.76    6.69
   3   8  16   61.11    6.66
   3   8  16   46.46    5.39
   3   8  16   58.97    7.00
   3   8  17   68.48    7.03
   3   8  17   73.81    6.75
   3   8  18   65.56    6.22
   3   8  18   67.69    5.66
   3   8  19   31.85    3.98
   3   8  20   20.60    2.73
   3   8  21   65.06    3.22
   3   9 -13   73.02    6.24
   3   9 -12  203.42   11.43
   3   9 -11  189.37   11.51
   3   9 -10  517.87   20.30
   3   9  -9  420.12   18.29
   3   9  -8   10.14    3.71
   3   9  -7  162.69   11.16
   3   9  -7  164.80   12.87
   3   9  -6  236.34   13.14
   3   9  -6  226.78   14.47
   3   9  -5  137.95   11.06
   3   9  -4  159.54   11.71
   3   9  -3  245.75   13.80
   3   9  -1 1926.78   52.78
   3   9   0   20.28    5.52
   3   9   1  510.71   24.91
   3   9   2   63.83    8.96
   3   9   3  148.27   13.39
   3   9   4  138.79   13.14
   3   9   5   71.71    9.65
   3   9   6  168.30   14.57
   3   9   7  128.40   12.80
   3   9   8   32.39    6.66
   3   9   8   30.64    4.77
   3   9   8   27.60    5.05
   3   9   9  671.54   29.29
   3   9   9  661.38   19.10
   3   9   9  665.74   22.08
   3   9   9  689.71   24.82
   3   9  10   83.63    6.74
   3   9  10   81.44    8.52
   3   9  10   83.25    7.51
   3   9  11  341.97   14.67
   3   9  11  336.05   17.60
   3   9  11  360.44   15.30
   3   9  12   58.51    6.04
   3   9  12   46.60    6.95
   3   9  12   53.02    5.85
   3   9  13  282.48   13.83
   3   9  13  308.20   16.79
   3   9  14   51.66    6.14
   3   9  14   44.85    6.92
   3   9  15   56.01    6.12
   3   9  15   45.98    6.52
   3   9  16   10.38    3.25
   3   9  16    6.69    3.01
   3   9  17   56.61    5.70
   3   9  17   69.25    6.36
   3   9  18   62.52    5.35
   3   9  18   58.51    4.90
   3   9  19   14.76    2.53
   3   9  20   61.87    3.48
   3  10 -13   50.16    5.05
   3  10 -12  264.27   12.82
   3  10 -11   32.74    5.26
   3  10 -10  445.04   19.06
   3  10  -9  124.26   10.17
   3  10  -8  226.85   13.95
   3  10  -7   10.20    3.86
   3  10  -6  331.21   16.72
   3  10  -5    0.28    2.79
   3  10  -4  680.21   24.02
   3  10  -4  651.84   26.31
   3  10  -3   10.41    4.22
   3  10  -3   11.02    3.54
   3  10  -2 1055.11   29.48
   3  10  -2 1056.47   36.67
   3  10  -1   39.85    7.31
   3  10   0  162.73   14.12
   3  10   1   71.42    9.67
   3  10   2  268.37   18.48
   3  10   3   14.36    5.14
   3  10   3   17.40    4.27
   3  10   4  636.99   29.50
   3  10   4  599.83   21.63
   3  10   5   20.53    5.92
   3  10   5   15.31    4.47
   3  10   5   13.12    3.86
   3  10   6 1018.92   38.33
   3  10   6  973.19   29.12
   3  10   7  255.03   18.29
   3  10   7  238.81   13.53
   3  10   7  239.43   14.15
   3  10   8  225.43   13.18
   3  10   8  203.78   13.38
   3  10   9  159.74   12.08
   3  10   9  162.61   11.14
   3  10  10   41.95    6.00
   3  10  10   47.00    5.14
   3  10  10   50.13    7.35
   3  10  11  159.56    9.57
   3  10  11  157.11   12.31
   3  10  11  144.06   10.17
   3  10  12   44.99    5.44
   3  10  12   49.81    5.50
   3  10  12   54.15    7.47
   3  10  13   81.55    7.16
   3  10  13   89.05    9.30
   3  10  13   76.55    6.64
   3  10  14  224.61   11.50
   3  10  14  216.60   13.82
   3  10  15   44.73    5.16
   3  10  15   52.52    6.59
   3  10  16  105.22    7.23
   3  10  16   99.04    7.79
   3  10  17   18.64    3.13
   3  10  17   16.59    3.29
   3  10  18   68.40    4.58
   3  10  19  109.74    4.63
   3  11 -13  146.97    7.83
   3  11 -12   30.45    4.31
   3  11 -11  219.73   12.18
   3  11 -10   42.17    6.20
   3  11  -9  185.20   12.50
   3  11  -8  134.14   10.92
   3  11  -7   56.97    7.59
   3  11  -6   86.53    9.11
   3  11  -5  683.25   25.51
   3  11  -4   21.71    5.23
   3  11  -3  595.15   22.70
   3  11  -2    0.49    3.47
   3  11  -2   -3.85    2.87
   3  11  -1   90.85    8.27
   3  11  -1   85.90    7.52
   3  11   0   34.36    6.45
   3  11   0   35.78    5.05
   3  11   0   33.38    4.99
   3  11   1   18.99    5.46
   3  11   1   22.80    4.38
   3  11   1   10.83    3.87
   3  11   2   16.33    5.42
   3  11   2   21.25    4.73
   3  11   3  374.90   17.36
   3  11   3  371.24   15.68
   3  11   4   14.66    4.83
   3  11   4   12.69    4.13
   3  11   5  806.45   26.65
   3  11   5  805.30   27.11
   3  11   6    6.24    4.08
   3  11   6    5.35    3.04
   3  11   7  843.85   28.44
   3  11   7  805.62   27.43
   3  11   8   13.26    4.68
   3  11   8    9.39    4.11
   3  11   9  204.28   12.96
   3  11   9  189.53   13.54
   3  11  10   26.47    5.43
   3  11  10   22.97    5.54
   3  11  11   96.46    6.91
   3  11  11   88.56    8.14
   3  11  11   97.96   10.05
   3  11  12   14.58    3.91
   3  11  12    8.49    2.78
   3  11  12   11.58    4.54
   3  11  13   83.50    6.31
   3  11  13   91.60    9.08
   3  11  13   75.55    6.31
   3  11  14  139.21    7.87
   3  11  14  144.26   10.60
   3  11  15   72.34    5.43
   3  11  15   65.34    6.64
   3  11  16   32.04    3.36
   3  11  16   31.45    4.13
   3  11  17   61.47    3.90
   3  12 -13   41.40    3.49
   3  12 -12  351.85   12.68
   3  12 -11    3.90    2.54
   3  12 -10  176.41   10.96
   3  12  -9   -1.88    3.53
   3  12  -8   68.16    7.94
   3  12  -7    0.97    3.57
   3  12  -6  129.26   10.85
   3  12  -5  157.22   11.95
   3  12  -4  610.82   23.97
   3  12  -3  102.13    9.38
   3  12  -2  362.74   17.35
   3  12  -2  377.84   15.45
   3  12  -1    7.28    3.47
   3  12  -1   10.84    3.15
   3  12   0  328.31   15.55
   3  12   0  278.01   14.57
   3  12   1  227.74   12.04
   3  12   1  206.18   12.81
   3  12   2  125.61   10.15
   3  12   3   73.89    8.23
   3  12   4  455.13   20.55
   3  12   4  492.69   19.78
   3  12   5   50.57    7.11
   3  12   5   43.33    6.14
   3  12   6  207.34   13.29
   3  12   6  221.35   13.99
   3  12   7    9.33    4.14
   3  12   7    5.72    3.70
   3  12   8  254.22   15.36
   3  12   8  284.15   15.55
   3  12   9    6.78    3.81
   3  12   9    6.30    4.08
   3  12  10  179.49   12.56
   3  12  10  169.28   11.17
   3  12  11    7.20    3.44
   3  12  11    2.78    3.59
   3  12  12   54.42    6.93
   3  12  12   52.19    5.52
   3  12  13   15.56    2.83
   3  12  13   14.45    2.54
   3  12  13   20.53    4.62
   3  12  14    2.89    1.63
   3  12  14    2.96    2.52
   3  12  15   16.28    2.13
   3  13 -12   74.12    4.38
   3  13 -11  273.95   10.60
   3  13 -10    5.53    2.54
   3  13  -9   82.78    7.25
   3  13  -8    1.03    2.74
   3  13  -7  139.06   10.38
   3  13  -6    0.83    3.05
   3  13  -5  206.43   13.02
   3  13  -4  196.42   12.70
   3  13  -3  396.83   17.98
   3  13  -2   25.28    4.97
   3  13  -2   26.85    4.23
   3  13  -1  172.08   10.95
   3  13  -1  168.89   10.60
   3  13   0   15.20    3.54
   3  13   0   20.00    4.34
   3  13   1  252.14   12.16
   3  13   1  237.79   13.43
   3  13   2   89.63    8.58
   3  13   3  434.74   19.35
   3  13   4   16.71    4.68
   3  13   5  278.11   15.45
   3  13   6   22.76    5.52
   3  13   7  218.54   13.66
   3  13   8    0.83    3.17
   3  13   9  156.53   10.51
   3  13  10   86.77    7.49
   3  13  11  136.24    8.52
   3  13  12   61.80    5.14
   3  13  13   56.13    4.14
   3  14 -10  167.34    7.17
   3  14  -9   19.99    3.15
   3  14  -8  153.23    8.69
   3  14  -7    2.97    2.51
   3  14  -6  266.86   12.85
   3  14  -5   56.05    6.28
   3  14  -4  121.63    8.97
   3  14  -3   17.44    4.02
   3  14  -2  160.71    9.88
   3  14  -1    1.59    2.28
   3  14  -1    3.27    2.48
   3  14   0  416.91   15.27
   3  14   0  403.47   15.46
   3  14   1   20.09    4.22
   3  14   2  424.48   17.30
   3  14   3   15.11    4.43
   3  14   4  198.54   11.90
   3  14   5    8.43    3.69
   3  14   6   85.88    7.99
   3  14   7   17.38    4.31
   3  14   8  106.32    8.15
   3  14   9    1.32    2.84
   3  14  10  166.72    8.73
   3  14  11   13.88    2.60
   3  14  12  112.81    5.25
   3  15  -8   23.52    2.55
   3  15  -7  234.65    8.72
   3  15  -6   13.24    2.70
   3  15  -5   89.35    5.86
   3  15  -5   63.34    3.73
   3  15  -4    3.57    1.93
   3  15  -3   18.22    3.07
   3  15  -2    6.76    2.26
   3  15  -1  133.88    6.77
   3  15   0   -0.49    2.05
   3  15   1  494.63   15.31
   3  15   2    4.13    2.47
   3  15   3  414.18   14.87
   3  15   4    0.66    2.24
   3  15   5  117.09    7.78
   3  15   6    3.39    2.38
   3  15   7   37.28    3.32
   3  15   7   72.53    5.63
   3  15   8   13.32    2.77
   3  15   9  111.59    5.97
   3  15  10    9.88    1.92
   3  16  -2   81.53    4.24
   3  16  -1    4.13    1.45
   3  16   0  129.18    6.13
   3  16   1   -2.23    1.76
   3  16   2  116.35    6.16
   3  16   2  183.56    5.77
   3  16   3    9.33    1.74
   3  16   3    9.33    1.99
   3  16   4   40.29    3.26
   3  16   4   84.60    4.44
   3  16   5    8.04    1.88
   3  16   5    4.63    1.33
   3  16   6  150.81    5.90
   4  -7   2  260.84   15.89
   4  -7   3  496.69   23.16
   4  -7   4   76.91    9.62
   4  -7   5   54.13    8.53
   4  -7   6  121.68   12.49
   4  -7  16   46.62    4.13
   4  -7  17   41.64    3.34
   4  -6   0  430.68   18.57
   4  -6   1   20.45    4.52
   4  -6   2  238.26   15.20
   4  -6   3  239.45   15.56
   4  -6   4   25.67    5.62
   4  -6   5   49.29    7.81
   4  -6   6  522.97   26.24
   4  -6   7  169.34   14.79
   4  -6   8  444.31   24.95
   4  -6   9  107.33   12.08
   4  -6  13  287.30   12.99
   4  -6  14   11.40    3.57
   4  -6  15  354.11   14.54
   4  -6  16    5.04    2.25
   4  -6  17  120.46    7.46
   4  -6  18   42.85    4.07
   4  -6  19   53.26    3.59
   4  -5  -1  646.30   21.55
   4  -5   0   30.81    4.95
   4  -5   1  202.24   12.65
   4  -5   2  324.06   16.89
   4  -5   3  254.16   15.64
   4  -5   4  997.80   33.82
   4  -5   5  358.50   19.94
   4  -5   6  407.17   21.98
   4  -5   7  574.21   26.91
   4  -5   8  187.63   15.28
   4  -5   9   68.31    9.80
   4  -5  10  105.69   12.08
   4  -5  11   78.29    6.48
   4  -5  12  257.65   12.40
   4  -5  13   41.49    5.64
   4  -5  14  401.07   16.60
   4  -5  15   54.90    6.34
   4  -5  16  450.15   17.60
   4  -5  17   -1.66    2.59
   4  -5  18   40.90    4.88
   4  -5  19   39.42    4.30
   4  -5  20   23.84    2.78
   4  -4  -2  512.87   17.08
   4  -4  -1    1.35    1.93
   4  -4   0  282.67   13.64
   4  -4   1  273.17   14.07
   4  -4   2  874.44   28.29
   4  -4   3  213.70   13.54
   4  -4   4  903.88   30.91
   4  -4   5  864.55   30.85
   4  -4   6  452.81   22.17
   4  -4   7  144.68   12.69
   4  -4   8  340.32   19.98
   4  -4   9   87.50   10.32
   4  -4  10   23.83    6.08
   4  -4  11   97.13    7.16
   4  -4  11  103.08   11.65
   4  -4  12  496.20   17.78
   4  -4  12  465.42   24.00
   4  -4  13  552.40   20.15
   4  -4  14   69.72    7.35
   4  -4  15  403.22   17.58
   4  -4  16   -0.45    3.26
   4  -4  17  126.41    9.71
   4  -4  18    1.07    2.94
   4  -4  19   59.08    5.80
   4  -4  20   28.21    3.81
   4  -4  21  154.64    6.34
   4  -3  -3  897.56   22.12
   4  -3  -2  337.78   13.11
   4  -3  -1  796.20   22.66
   4  -3   0  514.25   18.24
   4  -3   1  707.19   22.90
   4  -3   2  823.84   26.12
   4  -3   3 1062.97   31.49
   4  -3   4  399.80   18.60
   4  -3   5 1468.43   40.58
   4  -3   6   50.35    7.11
   4  -3   7  279.75   17.00
   4  -3   8   12.02    4.16
   4  -3   9   10.37    4.31
   4  -3  10  119.94   11.66
   4  -3  11  183.99   14.71
   4  -3  12  734.86   22.09
   4  -3  12  683.51   29.05
   4  -3  13  195.17   11.57
   4  -3  13  201.31   14.74
   4  -3  14  234.32   13.08
   4  -3  15  453.37   18.99
   4  -3  16  201.08   12.68
   4  -3  17   22.05    4.92
   4  -3  18  194.79   11.87
   4  -3  19   47.28    5.68
   4  -3  20  264.96   11.58
   4  -3  21   19.69    3.02
   4  -2  -3   50.08    4.55
   4  -2  -2  679.56   16.82
   4  -2  -2  644.78   18.57
   4  -2  -1  400.43   14.70
   4  -2  -1  406.35   12.60
   4  -2   0  268.28   10.43
   4  -2   0  269.15   12.27
   4  -2   1    5.62    2.43
   4  -2   1    5.25    2.70
   4  -2   2 1806.92   37.87
   4  -2   2 1868.42   42.03
   4  -2   3  500.64   17.06
   4  -2   3  500.04   19.36
   4  -2   4  783.39   23.40
   4  -2   4  761.32   25.65
   4  -2   5   93.64    8.34
   4  -2   5  115.21    9.68
   4  -2   6  579.66   23.21
   4  -2   7  128.93   11.07
   4  -2   8   39.28    6.72
   4  -2   9  353.22   18.91
   4  -2  10    4.84    3.44
   4  -2  11  531.79   24.28
   4  -2  12  200.09   14.53
   4  -2  13  331.12   20.13
   4  -2  13  331.70   14.85
   4  -2  13  311.81   17.72
   4  -2  14  229.68   12.79
   4  -2  15    8.89    4.11
   4  -2  16  290.80   15.31
   4  -2  17  113.45    9.65
   4  -2  18  117.46    9.60
   4  -2  19  270.55   13.56
   4  -2  20   60.30    6.20
   4  -2  21  355.19   12.57
   4  -2  22    1.70    1.56
   4  -1  -6   72.36    6.47
   4  -1  -5 1862.44   39.38
   4  -1  -4  291.58   12.17
   4  -1  -3   57.65    5.32
[truncated: 723,470 more chars]
